# Supplementary material for: 2-Hy­droxy­ethanaminium 2,4-dinitro­phenolate hemihydrate
Source: Acta Crystallogr Sect E Struct Rep Online. 2010 Aug 18;66(Pt 9):o2342. doi: 10.1107/S1600536810031983 (PMC3007877; doi:10.1107/S1600536810031983)
Supplement: Supplementary file 1 [file e-66-o2342-sup1.cif]

##############################################################################
###                                                                        ###
###        Electronic paper (Acta Crystallographica Section E)             ###
###                                                                        ###
##############################################################################
#                                                                            #
# This CIF contains the data in a paper accepted for publication in Acta     #
# Crystallographica Section E. It conforms to the requirements of Notes      #
# for Authors for Section E, and has been peer reviewed under the auspices   #
# of the IUCr Commission on Journals.                                        #
#                                                                            #
# Full details of the Crystallographic Information File format               #
# are given in the paper "The Crystallographic Information File (CIF):       #
# a New Standard Archive File for Crystallography" by S. R. Hall, F. H.      #
# Allen and I. D. Brown [Acta Cryst. (1991), A47, 655-685].                  #
#                                                                            #
# The current version of the core CIF dictionary is obtainable from          #
# ftp://ftp.iucr.org/pub/cif_core.dic. The current version number is 2.4.    #
#                                                                            #
# Software is freely available for graphical display of the structure(s) in  #
# this CIF.  For information consult the CIF home page http://www.iucr.org/  #
# cif/home.html                                                              #
#                                                                            #
# This file may be used for bona fide research purposes within the           #
# scientific community so long as proper attribution is given to the journal # 
# article from which it was obtained.                                        #
#                                                                            #
##############################################################################
                                             
data_global
_audit_creation_method     'manual editing of form.cif'
_journal_data_validation_number     ?
_journal_date_recd_electronic     2010-08-02
_journal_date_accepted     2010-08-09
_journal_name_full     'Acta Crystallographica, Section E'
_journal_year     2010
_journal_volume     66
_journal_issue      9
_journal_page_first     o2342
_journal_page_last     o2342
_journal_paper_category     QO
_journal_coeditor_code     BT5319
_publ_contact_author_name     'Guoxia Han'
_publ_contact_author_address
;
School of Chemistry and Chemical Engineering
Nanjing University,
Nanjing, 210093, People's Republic of China
;
_publ_contact_author_email     gfwref@sina.cn
_publ_contact_author_fax     '++86-25-86512403'
_publ_contact_author_phone     '++86-25-86512403'
_publ_section_title
;
2-Hydroxyethanaminium 2,4-dinitrophenolate hemihydrate
;
loop_
    _publ_author_name
    _publ_author_address
    'Yong Yan'
;
School of Chemistry and Chemical Engineering
Nanjing University,
Nanjing 210093, People's Republic of China
;
    'Guoxia Han'
;
School of Chemistry and Chemical Engineering
Nanjing University,
Nanjing 210093, People's Republic of China
;
data_I
_audit_creation_method     SHELXL-97
_chemical_name_systematic
;
2-Hydroxyethanaminium 2,4-dinitrophenolate hemihydrate
;
_chemical_name_common     ?
_chemical_formula_moiety     'C2 H8 N O +, C6 H3 N2 O5 -, 0.5(H2 O)'
_chemical_formula_sum     'C8 H12 N3 O6.5'
_chemical_formula_iupac     'C2 H8 N O +, C6 H3 N2 O5 -, 0.5H2 O'
_chemical_formula_weight     254.20
_chemical_melting_point     ?
_symmetry_cell_setting     orthorhombic
_symmetry_space_group_name_H-M     'P c a 21'
_symmetry_space_group_name_Hall     'P 2c -2ac'
loop_
    _symmetry_equiv_pos_as_xyz
    'x, y, z'
    '-x, -y, z+1/2'
    'x+1/2, -y, z'
    '-x+1/2, y, z+1/2'
_cell_length_a     24.5688(4)
_cell_length_b     10.5945(2)
_cell_length_c     8.4238(2)
_cell_angle_alpha     90.00
_cell_angle_beta     90.00
_cell_angle_gamma     90.00
_cell_volume     2192.67(8)
_cell_formula_units_Z     8
_cell_measurement_reflns_used     20146
_cell_measurement_theta_min     3.09
_cell_measurement_theta_max     27.49
_cell_measurement_temperature     153(2)
_exptl_crystal_description     prism
_exptl_crystal_colour     yellow
_exptl_crystal_size_max     0.56
_exptl_crystal_size_mid     0.45
_exptl_crystal_size_min     0.33
_exptl_crystal_density_diffrn     1.540
_exptl_crystal_density_meas     ?
_exptl_crystal_density_method     'not measured'
_exptl_crystal_F_000     1064
_exptl_absorpt_coefficient_mu     0.135
_exptl_absorpt_correction_type     none
_exptl_absorpt_process_details     ?
_exptl_absorpt_correction_T_min     ?
_exptl_absorpt_correction_T_max     ?
_exptl_special_details
;
;
_diffrn_ambient_temperature     153(2)
_diffrn_radiation_type     MoK\a
_diffrn_radiation_wavelength     0.71073
_diffrn_radiation_source     'Rotating Anode'
_diffrn_radiation_monochromator     graphite
_diffrn_measurement_device_type     'Rigaku R-AXIS RAPID'
_diffrn_measurement_method     '\w scans'
_diffrn_detector_area_resol_mean     ?
_diffrn_reflns_number     20722
_diffrn_reflns_av_R_equivalents     0.0183
_diffrn_reflns_av_sigmaI/netI     0.0105
_diffrn_reflns_theta_min     3.14
_diffrn_reflns_theta_max     27.48
_diffrn_reflns_theta_full     27.48
_diffrn_measured_fraction_theta_max     0.998
_diffrn_measured_fraction_theta_full     0.998
_diffrn_reflns_limit_h_min     -31
_diffrn_reflns_limit_h_max     31
_diffrn_reflns_limit_k_min     -13
_diffrn_reflns_limit_k_max     13
_diffrn_reflns_limit_l_min     -10
_diffrn_reflns_limit_l_max     10
_diffrn_standards_number     0
_diffrn_standards_interval_count     0
_diffrn_standards_interval_time     0
_diffrn_standards_decay_%     0
_refine_special_details
;
Refinement of <i>F</i>^2^ against ALL reflections. The weighted <i>R</i>-factor
<i>wR</i> and goodness of fit <i>S</i> are based on <i>F</i>^2^, conventional
<i>R</i>-factors <i>R</i> are based on <i>F</i>, with <i>F</i> set to zero for
negative <i>F</i>^2^. The threshold expression of <i>F</i>^2^ >
\s(<i>F</i>^2^) is used only for calculating <i>R</i>-factors(gt) <i>etc</i>.
and is not relevant to the choice of reflections for refinement.
<i>R</i>-factors based on <i>F</i>^2^ are statistically about twice as large
as those based on <i>F</i>, and <i>R</i>- factors based on ALL data will be
even larger.
;
_reflns_number_total     2686
_reflns_number_gt     2646
_reflns_threshold_expression     I>2\s(I)
_refine_ls_structure_factor_coef     Fsqd
_refine_ls_matrix_type     full
_refine_ls_R_factor_all     0.0239
_refine_ls_R_factor_gt     0.0237
_refine_ls_wR_factor_gt     0.0655
_refine_ls_wR_factor_ref     0.0658
_refine_ls_goodness_of_fit_ref     0.999
_refine_ls_restrained_S_all     0.999
_refine_ls_number_reflns     2686
_refine_ls_number_parameters     357
_refine_ls_number_restraints     1
_refine_ls_hydrogen_treatment     mixed
_refine_ls_weighting_scheme     calc
_refine_ls_weighting_details
         'calc w=1/[\s^2^(Fo^2^)+(0.0506P)^2^+0.2560P] where P=(Fo^2^+2Fc^2^)/3'
_atom_sites_solution_hydrogens     geom
_atom_sites_solution_primary     direct
_atom_sites_solution_secondary     difmap
_refine_ls_shift/su_max     0.001
_refine_ls_shift/su_mean     0.000
_refine_diff_density_max     0.254
_refine_diff_density_min     -0.166
_refine_ls_extinction_method     'SHELXL97 (Sheldrick, 2008)'
_refine_ls_extinction_coef     0.0213(13)
_refine_ls_extinction_expression
                                  'Fc^*^=kFc[1+0.001xFc^2^\l^3^/sin(2\q)]^-1/4^'
loop_
    _atom_type_symbol
    _atom_type_description
    _atom_type_scat_dispersion_real
    _atom_type_scat_dispersion_imag
    _atom_type_scat_source
    'C' 'C' 0.0033 0.0000
                         'International Tables Vol C Tables 4.2.6.8 and 6.1.1.4'
    'H' 'H' 0.0000 0.0000
                         'International Tables Vol C Tables 4.2.6.8 and 6.1.1.4'
    'N' 'N' 0.0061 0.0000
                         'International Tables Vol C Tables 4.2.6.8 and 6.1.1.4'
    'O' 'O' 0.0106 0.0000
                         'International Tables Vol C Tables 4.2.6.8 and 6.1.1.4'
_computing_data_collection     'RAPID-AUTO (Rigaku/MSC, 2004)'
_computing_cell_refinement     'RAPID-AUTO (Rigaku/MSC, 2004)'
_computing_data_reduction     'RAPID-AUTO (Rigaku/MSC, 2004)'
_computing_structure_solution     'SHELXS97 (Sheldrick, 2008)'
_computing_structure_refinement     'SHELXL97 (Sheldrick, 2008)'
_computing_molecular_graphics     'SHELXTL (Sheldrick, 2008)'
_computing_publication_material     'SHELXTL (Sheldrick, 2008)'
loop_
    _atom_site_type_symbol
    _atom_site_label
    _atom_site_fract_x
    _atom_site_fract_y
    _atom_site_fract_z
    _atom_site_U_iso_or_equiv
    _atom_site_adp_type
    _atom_site_calc_flag
    _atom_site_refinement_flags
    _atom_site_occupancy
    _atom_site_disorder_assembly
    _atom_site_disorder_group
    O O1 0.40970(4) 0.16257(9) 0.70708(14) 0.0246(2) Uani d . 1 . .
    O O2 0.15648(4) 0.16118(13) 0.7433(2) 0.0436(4) Uani d . 1 . .
    O O3 0.17398(5) 0.31833(12) 0.89817(19) 0.0390(3) Uani d . 1 . .
    O O4 0.35318(5) 0.43069(14) 1.0234(2) 0.0489(4) Uani d . 1 . .
    O O5 0.42268(4) 0.35022(10) 0.91162(16) 0.0300(3) Uani d . 1 . .
    O O6 0.38672(4) 0.63686(10) 0.71654(14) 0.0262(2) Uani d . 1 . .
    O O7 0.13452(4) 0.69048(12) 0.70476(19) 0.0384(3) Uani d . 1 . .
    O O8 0.15347(5) 0.83799(13) 0.87468(18) 0.0407(3) Uani d . 1 . .
    O O9 0.33436(4) 0.93189(10) 1.00421(14) 0.0292(2) Uani d . 1 . .
    O O10 0.40336(4) 0.83871(10) 0.89816(14) 0.0265(2) Uani d . 1 . .
    O O11 0.46306(4) 0.03331(10) 0.49735(13) 0.0236(2) Uani d . 1 . .
    O O12 0.45349(4) 0.58299(10) 0.47171(13) 0.0220(2) Uani d . 1 . .
    N N1 0.37306(4) 0.35618(10) 0.92905(16) 0.0211(2) Uani d . 1 . .
    N N2 0.18870(5) 0.23265(12) 0.81025(19) 0.0276(3) Uani d . 1 . .
    N N3 0.35365(5) 0.85094(10) 0.91370(14) 0.0194(2) Uani d . 1 . .
    N N4 0.16743(5) 0.75211(13) 0.78413(18) 0.0270(3) Uani d . 1 . .
    N N5 0.56485(5) 0.01705(10) 0.68611(15) 0.0185(2) Uani d . 1 . .
    N N6 0.53325(5) 0.39558(11) 0.44028(16) 0.0218(2) Uani d . 1 . .
    C C1 0.35954(5) 0.17880(12) 0.73496(16) 0.0175(2) Uani d . 1 . .
    C C2 0.31902(6) 0.09935(12) 0.66134(18) 0.0224(3) Uani d . 1 . .
    H H2 0.3308 0.0330 0.5938 0.027 Uiso calc R 1 . .
    C C3 0.26441(6) 0.11540(13) 0.68459(19) 0.0236(3) Uani d . 1 . .
    H H3 0.2390 0.0615 0.6335 0.028 Uiso calc R 1 . .
    C C4 0.24637(6) 0.21292(11) 0.78519(17) 0.0210(3) Uani d . 1 . .
    C C5 0.28234(5) 0.29052(12) 0.86297(18) 0.0202(3) Uani d . 1 . .
    H H5 0.2694 0.3552 0.9314 0.024 Uiso calc R 1 . .
    C C6 0.33790(5) 0.27319(12) 0.84031(16) 0.0176(3) Uani d . 1 . .
    C C7 0.33707(5) 0.66684(12) 0.73307(15) 0.0186(3) Uani d . 1 . .
    C C8 0.29498(6) 0.59359(13) 0.65700(19) 0.0243(3) Uani d . 1 . .
    H H8 0.3054 0.5241 0.5926 0.029 Uiso calc R 1 . .
    C C9 0.24074(6) 0.61971(12) 0.67346(19) 0.0249(3) Uani d . 1 . .
    H H9 0.2143 0.5687 0.6220 0.030 Uiso calc R 1 . .
    C C10 0.22461(5) 0.72307(13) 0.76756(18) 0.0217(3) Uani d . 1 . .
    C C11 0.26181(5) 0.79730(12) 0.84427(16) 0.0194(3) Uani d . 1 . .
    H H11 0.2502 0.8663 0.9078 0.023 Uiso calc R 1 . .
    C C12 0.31712(5) 0.77025(12) 0.82799(16) 0.0180(3) Uani d . 1 . .
    C C13 0.54204(6) -0.08272(12) 0.58103(18) 0.0209(3) Uani d . 1 . .
    H H13A 0.5540 -0.1666 0.6191 0.025 Uiso calc R 1 . .
    H H13B 0.5561 -0.0711 0.4718 0.025 Uiso calc R 1 . .
    C C14 0.48060(6) -0.07767(13) 0.57902(19) 0.0233(3) Uani d . 1 . .
    H H14A 0.4660 -0.1535 0.5251 0.028 Uiso calc R 1 . .
    H H14B 0.4666 -0.0767 0.6892 0.028 Uiso calc R 1 . .
    C C15 0.48229(6) 0.39280(14) 0.34614(19) 0.0273(3) Uani d . 1 . .
    H H15A 0.4720 0.3040 0.3251 0.033 Uiso calc R 1 . .
    H H15B 0.4886 0.4346 0.2427 0.033 Uiso calc R 1 . .
    C C16 0.43622(5) 0.45829(13) 0.4314(2) 0.0246(3) Uani d . 1 . .
    H H16A 0.4037 0.4621 0.3621 0.029 Uiso calc R 1 . .
    H H16B 0.4265 0.4110 0.5288 0.029 Uiso calc R 1 . .
    O O13 0.51234(4) 0.26120(9) 0.71903(13) 0.0197(2) Uani d . 1 . .
    H H0A 0.4788(9) 0.249(2) 0.732(3) 0.036(5) Uiso d . 1 . .
    H H0B 0.5255(8) 0.3027(19) 0.797(3) 0.029(5) Uiso d . 1 . .
    H H5A 0.5523(9) 0.088(2) 0.673(3) 0.037(6) Uiso d . 1 . .
    H H5B 0.6013(9) 0.0271(17) 0.667(3) 0.031(5) Uiso d . 1 . .
    H H5C 0.5571(8) -0.0081(19) 0.788(3) 0.028(5) Uiso d . 1 . .
    H H6A 0.5286(8) 0.3495(18) 0.533(3) 0.024(4) Uiso d . 1 . .
    H H6B 0.5606(10) 0.366(2) 0.386(3) 0.041(6) Uiso d . 1 . .
    H H6C 0.5420(8) 0.4771(19) 0.461(3) 0.028(5) Uiso d . 1 . .
    H H11O 0.4426(10) 0.078(2) 0.555(4) 0.042(6) Uiso d . 1 . .
    H H12O 0.4350(10) 0.610(2) 0.537(4) 0.044(7) Uiso d . 1 . .
loop_
    _atom_site_aniso_label
    _atom_site_aniso_U_11
    _atom_site_aniso_U_22
    _atom_site_aniso_U_33
    _atom_site_aniso_U_12
    _atom_site_aniso_U_13
    _atom_site_aniso_U_23
    O1 0.0164(4) 0.0285(5) 0.0289(5) 0.0015(3) 0.0016(4) -0.0118(4)
    O2 0.0166(5) 0.0491(7) 0.0652(10) -0.0100(5) -0.0046(6) -0.0124(7)
    O3 0.0200(5) 0.0422(6) 0.0548(8) 0.0079(4) 0.0030(5) -0.0084(6)
    O4 0.0238(5) 0.0577(8) 0.0653(9) 0.0005(5) 0.0029(6) -0.0452(8)
    O5 0.0154(4) 0.0274(5) 0.0472(7) -0.0029(4) 0.0007(5) -0.0153(5)
    O6 0.0180(4) 0.0364(5) 0.0242(5) 0.0073(4) -0.0034(4) -0.0102(5)
    O7 0.0173(5) 0.0440(6) 0.0539(8) -0.0048(4) -0.0075(5) -0.0008(7)
    O8 0.0223(5) 0.0569(7) 0.0429(7) 0.0128(5) 0.0000(5) -0.0094(7)
    O9 0.0240(5) 0.0303(5) 0.0333(6) 0.0067(4) -0.0053(5) -0.0156(5)
    O10 0.0158(4) 0.0313(5) 0.0326(6) -0.0033(4) 0.0014(4) -0.0080(5)
    O11 0.0221(4) 0.0288(5) 0.0199(5) 0.0050(4) 0.0004(4) -0.0066(4)
    O12 0.0188(4) 0.0221(5) 0.0250(5) -0.0002(4) 0.0048(4) -0.0013(4)
    N1 0.0164(5) 0.0197(5) 0.0274(6) 0.0004(4) 0.0000(5) -0.0073(5)
    N2 0.0151(5) 0.0309(6) 0.0368(7) -0.0006(4) -0.0012(5) -0.0004(6)
    N3 0.0184(5) 0.0197(5) 0.0199(6) 0.0016(4) -0.0014(5) -0.0019(4)
    N4 0.0160(5) 0.0330(6) 0.0319(7) 0.0020(5) -0.0023(5) 0.0046(5)
    N5 0.0168(5) 0.0181(5) 0.0206(6) 0.0016(4) 0.0013(4) 0.0027(4)
    N6 0.0210(5) 0.0191(5) 0.0253(6) 0.0023(4) 0.0065(5) 0.0015(5)
    C1 0.0167(5) 0.0178(5) 0.0178(6) 0.0003(4) 0.0000(5) -0.0013(5)
    C2 0.0221(6) 0.0198(6) 0.0253(7) -0.0014(5) -0.0010(5) -0.0060(5)
    C3 0.0206(6) 0.0226(6) 0.0275(7) -0.0052(5) -0.0036(6) -0.0027(6)
    C4 0.0129(5) 0.0231(5) 0.0269(7) -0.0009(5) 0.0001(5) 0.0014(5)
    C5 0.0159(6) 0.0204(5) 0.0242(7) 0.0016(4) 0.0007(5) -0.0024(5)
    C6 0.0155(5) 0.0173(5) 0.0201(6) -0.0015(4) 0.0000(5) -0.0028(5)
    C7 0.0182(6) 0.0218(6) 0.0160(6) 0.0028(5) -0.0025(5) -0.0009(5)
    C8 0.0242(7) 0.0217(6) 0.0269(7) 0.0024(5) -0.0064(6) -0.0065(5)
    C9 0.0223(7) 0.0219(5) 0.0304(8) -0.0016(5) -0.0080(6) -0.0019(6)
    C10 0.0155(6) 0.0250(6) 0.0245(7) 0.0014(5) -0.0021(5) 0.0032(5)
    C11 0.0167(6) 0.0221(5) 0.0195(6) 0.0037(4) -0.0009(5) 0.0001(5)
    C12 0.0162(6) 0.0197(5) 0.0179(6) 0.0008(4) -0.0018(5) -0.0012(5)
    C13 0.0242(6) 0.0182(5) 0.0203(6) 0.0026(5) 0.0045(5) -0.0009(5)
    C14 0.0230(6) 0.0238(6) 0.0231(7) -0.0047(5) 0.0040(5) -0.0030(6)
    C15 0.0287(7) 0.0279(6) 0.0253(7) 0.0012(5) 0.0016(6) -0.0055(6)
    C16 0.0187(6) 0.0240(6) 0.0310(8) -0.0036(5) 0.0015(5) -0.0012(6)
    O13 0.0156(4) 0.0214(4) 0.0220(5) -0.0015(3) 0.0009(4) -0.0011(4)
_geom_special_details
;
All e.s.d.'s (except the e.s.d. in the dihedral angle between two l.s. planes)
are estimated using the full covariance matrix. The cell e.s.d.'s are taken
into account individually in the estimation of e.s.d.'s in distances, angles
and torsion angles; correlations between e.s.d.'s in cell parameters are only
used when they are defined by crystal symmetry. An approximate (isotropic)
treatment of cell e.s.d.'s is used for estimating e.s.d.'s involving l.s.
planes.
;
loop_
    _geom_bond_atom_site_label_1
    _geom_bond_atom_site_label_2
    _geom_bond_site_symmetry_2
    _geom_bond_distance
    _geom_bond_publ_flag
    O1 C1 . 1.2661(16) no
    O2 N2 . 1.2322(18) no
    O3 N2 . 1.2261(19) no
    O4 N1 . 1.2223(17) ?
    O5 N1 . 1.2293(15) ?
    O6 C7 . 1.2683(16) ?
    O7 N4 . 1.2357(19) ?
    O8 N4 . 1.236(2) ?
    O9 N3 . 1.2417(15) ?
    O10 N3 . 1.2351(15) ?
    O11 C14 . 1.4288(17) ?
    O11 H11O . 0.84(3) ?
    O12 C16 . 1.4285(17) ?
    O12 H12O . 0.77(3) ?
    N1 C6 . 1.4416(16) no
    N2 C4 . 1.4478(17) no
    N3 C12 . 1.4345(17) ?
    N4 C10 . 1.4449(16) ?
    N5 C13 . 1.4882(18) ?
    N5 H5A . 0.82(2) ?
    N5 H5B . 0.92(2) ?
    N5 H5C . 0.92(2) ?
    N6 C15 . 1.4824(19) ?
    N6 H6A . 0.93(2) ?
    N6 H6B . 0.87(3) ?
    N6 H6C . 0.91(2) ?
    C1 C6 . 1.4388(18) no
    C1 C2 . 1.4438(18) no
    C2 C3 . 1.3665(19) no
    C2 H2 . 0.9500 ?
    C3 C4 . 1.408(2) no
    C3 H3 . 0.9500 ?
    C4 C5 . 1.3734(19) no
    C5 C6 . 1.3905(17) no
    C5 H5 . 0.9500 ?
    C7 C12 . 1.4421(18) ?
    C7 C8 . 1.4429(18) ?
    C8 C9 . 1.3680(19) ?
    C8 H8 . 0.9500 ?
    C9 C10 . 1.409(2) ?
    C9 H9 . 0.9500 ?
    C10 C11 . 1.3681(18) ?
    C11 C12 . 1.3955(17) ?
    C11 H11 . 0.9500 ?
    C13 C14 . 1.5105(19) ?
    C13 H13A . 0.9900 ?
    C13 H13B . 0.9900 ?
    C14 H14A . 0.9900 ?
    C14 H14B . 0.9900 ?
    C15 C16 . 1.510(2) ?
    C15 H15A . 0.9900 ?
    C15 H15B . 0.9900 ?
    C16 H16A . 0.9900 ?
    C16 H16B . 0.9900 ?
    O13 H0A . 0.84(2) ?
    O13 H0B . 0.85(2) ?
loop_
    _geom_angle_atom_site_label_1
    _geom_angle_atom_site_label_2
    _geom_angle_atom_site_label_3
    _geom_angle_site_symmetry_1
    _geom_angle_site_symmetry_3
    _geom_angle
    _geom_angle_publ_flag
    C14 O11 H11O . . 111.2(18) ?
    C16 O12 H12O . . 109.9(18) ?
    O4 N1 O5 . . 120.48(12) ?
    O4 N1 C6 . . 119.45(11) ?
    O5 N1 C6 . . 120.06(11) ?
    O3 N2 O2 . . 122.82(13) ?
    O3 N2 C4 . . 118.92(12) ?
    O2 N2 C4 . . 118.25(13) ?
    O10 N3 O9 . . 121.00(11) ?
    O10 N3 C12 . . 120.19(11) ?
    O9 N3 C12 . . 118.81(11) ?
    O7 N4 O8 . . 122.78(13) ?
    O7 N4 C10 . . 118.13(13) ?
    O8 N4 C10 . . 119.08(13) ?
    C13 N5 H5A . . 115.5(17) ?
    C13 N5 H5B . . 110.1(13) ?
    H5A N5 H5B . . 103.6(19) ?
    C13 N5 H5C . . 105.7(13) ?
    H5A N5 H5C . . 108(2) ?
    H5B N5 H5C . . 113.8(18) ?
    C15 N6 H6A . . 109.6(12) ?
    C15 N6 H6B . . 111.3(16) ?
    H6A N6 H6B . . 110(2) ?
    C15 N6 H6C . . 108.8(13) ?
    H6A N6 H6C . . 111.6(19) ?
    H6B N6 H6C . . 105(2) ?
    O1 C1 C6 . . 124.65(12) ?
    O1 C1 C2 . . 120.82(12) ?
    C6 C1 C2 . . 114.53(11) ?
    C3 C2 C1 . . 122.89(12) ?
    C3 C2 H2 . . 118.6 ?
    C1 C2 H2 . . 118.6 ?
    C2 C3 C4 . . 119.12(12) ?
    C2 C3 H3 . . 120.4 ?
    C4 C3 H3 . . 120.4 ?
    C5 C4 C3 . . 121.60(12) ?
    C5 C4 N2 . . 118.28(12) ?
    C3 C4 N2 . . 120.12(12) ?
    C4 C5 C6 . . 119.15(12) ?
    C4 C5 H5 . . 120.4 ?
    C6 C5 H5 . . 120.4 ?
    C5 C6 C1 . . 122.63(12) ?
    C5 C6 N1 . . 115.89(11) ?
    C1 C6 N1 . . 121.48(11) ?
    O6 C7 C12 . . 125.31(12) ?
    O6 C7 C8 . . 120.39(12) ?
    C12 C7 C8 . . 114.28(11) ?
    C9 C8 C7 . . 122.97(13) ?
    C9 C8 H8 . . 118.5 ?
    C7 C8 H8 . . 118.5 ?
    C8 C9 C10 . . 119.23(12) ?
    C8 C9 H9 . . 120.4 ?
    C10 C9 H9 . . 120.4 ?
    C11 C10 C9 . . 121.64(12) ?
    C11 C10 N4 . . 118.79(12) ?
    C9 C10 N4 . . 119.57(13) ?
    C10 C11 C12 . . 119.09(12) ?
    C10 C11 H11 . . 120.5 ?
    C12 C11 H11 . . 120.5 ?
    C11 C12 N3 . . 115.94(12) ?
    C11 C12 C7 . . 122.78(12) ?
    N3 C12 C7 . . 121.28(11) ?
    N5 C13 C14 . . 110.97(11) ?
    N5 C13 H13A . . 109.4 ?
    C14 C13 H13A . . 109.4 ?
    N5 C13 H13B . . 109.4 ?
    C14 C13 H13B . . 109.4 ?
    H13A C13 H13B . . 108.0 ?
    O11 C14 C13 . . 109.63(11) ?
    O11 C14 H14A . . 109.7 ?
    C13 C14 H14A . . 109.7 ?
    O11 C14 H14B . . 109.7 ?
    C13 C14 H14B . . 109.7 ?
    H14A C14 H14B . . 108.2 ?
    N6 C15 C16 . . 111.68(13) ?
    N6 C15 H15A . . 109.3 ?
    C16 C15 H15A . . 109.3 ?
    N6 C15 H15B . . 109.3 ?
    C16 C15 H15B . . 109.3 ?
    H15A C15 H15B . . 107.9 ?
    O12 C16 C15 . . 108.38(11) ?
    O12 C16 H16A . . 110.0 ?
    C15 C16 H16A . . 110.0 ?
    O12 C16 H16B . . 110.0 ?
    C15 C16 H16B . . 110.0 ?
    H16A C16 H16B . . 108.4 ?
    H0A O13 H0B . . 111(2) ?
loop_
    _geom_torsion_atom_site_label_1
    _geom_torsion_atom_site_label_2
    _geom_torsion_atom_site_label_3
    _geom_torsion_atom_site_label_4
    _geom_torsion_site_symmetry_1
    _geom_torsion_site_symmetry_2
    _geom_torsion_site_symmetry_3
    _geom_torsion_site_symmetry_4
    _geom_torsion
    _geom_torsion_publ_flag
    O1 C1 C2 C3 . . . . -178.24(14) ?
    C6 C1 C2 C3 . . . . 2.5(2) ?
    C1 C2 C3 C4 . . . . -0.4(2) ?
    C2 C3 C4 C5 . . . . -1.4(2) ?
    C2 C3 C4 N2 . . . . 179.31(13) ?
    O3 N2 C4 C5 . . . . 0.8(2) no
    O2 N2 C4 C5 . . . . -178.37(15) ?
    O3 N2 C4 C3 . . . . -179.87(15) ?
    O2 N2 C4 C3 . . . . 1.0(2) no
    C3 C4 C5 C6 . . . . 0.7(2) ?
    N2 C4 C5 C6 . . . . -179.92(13) ?
    C4 C5 C6 C1 . . . . 1.6(2) ?
    C4 C5 C6 N1 . . . . -178.49(12) ?
    O1 C1 C6 C5 . . . . 177.64(13) ?
    C2 C1 C6 C5 . . . . -3.1(2) ?
    O1 C1 C6 N1 . . . . -2.2(2) ?
    C2 C1 C6 N1 . . . . 177.00(12) ?
    O4 N1 C6 C5 . . . . 3.9(2) no
    O5 N1 C6 C5 . . . . -177.39(13) ?
    O4 N1 C6 C1 . . . . -176.23(15) ?
    O5 N1 C6 C1 . . . . 2.5(2) no
    O6 C7 C8 C9 . . . . 178.49(14) ?
    C12 C7 C8 C9 . . . . -0.1(2) ?
    C7 C8 C9 C10 . . . . 0.5(2) ?
    C8 C9 C10 C11 . . . . -0.7(2) ?
    C8 C9 C10 N4 . . . . 179.33(14) ?
    O7 N4 C10 C11 . . . . 174.57(14) ?
    O8 N4 C10 C11 . . . . -4.5(2) ?
    O7 N4 C10 C9 . . . . -5.4(2) ?
    O8 N4 C10 C9 . . . . 175.54(14) ?
    C9 C10 C11 C12 . . . . 0.4(2) ?
    N4 C10 C11 C12 . . . . -179.61(12) ?
    C10 C11 C12 N3 . . . . -179.11(12) ?
    C10 C11 C12 C7 . . . . 0.1(2) ?
    O10 N3 C12 C11 . . . . -175.46(12) ?
    O9 N3 C12 C11 . . . . 5.19(18) ?
    O10 N3 C12 C7 . . . . 5.35(19) ?
    O9 N3 C12 C7 . . . . -174.00(13) ?
    O6 C7 C12 C11 . . . . -178.70(13) ?
    C8 C7 C12 C11 . . . . -0.2(2) ?
    O6 C7 C12 N3 . . . . 0.4(2) ?
    C8 C7 C12 N3 . . . . 178.91(12) ?
    N5 C13 C14 O11 . . . . 69.73(14) ?
    N6 C15 C16 O12 . . . . 54.43(16) ?
loop_
    _geom_hbond_atom_site_label_D
    _geom_hbond_atom_site_label_H
    _geom_hbond_atom_site_label_A
    _geom_hbond_site_symmetry_A
    _geom_hbond_distance_DH
    _geom_hbond_distance_HA
    _geom_hbond_distance_DA
    _geom_hbond_angle_DHA
    O11 H11O O1 . 0.84(3) 1.76(3) 2.5914(14) 168(3)
    O12 H12O O6 . 0.77(3) 1.94(3) 2.6963(16) 166(3)
    O13 H0A O1 . 0.84(2) 1.94(2) 2.7315(13) 156(2)
    O13 H0A O5 . 0.84(2) 2.31(2) 2.8938(15) 127(2)
    O13 H0B O12 2_665 0.85(2) 1.97(2) 2.8214(15) 171(2)
    N5 H5B O9 2_664 0.92(2) 2.13(2) 2.9620(15) 150(2)
    N5 H5C O11 2_655 0.92(2) 1.85(2) 2.7620(16) 171(2)
    N5 H5A O13 . 0.82(2) 2.11(2) 2.9038(14) 161(2)
    N6 H6C O5 2_664 0.91(2) 2.07(2) 2.9127(16) 155(2)
    N6 H6B O6 2_664 0.87(3) 1.93(3) 2.7453(17) 155(2)
    N6 H6B O10 2_664 0.87(3) 2.34(2) 2.9517(16) 127(2)
    N6 H6A O13 . 0.93(2) 1.87(2) 2.7937(17) 175(2)
