# Supplementary material for: 2-Hy­droxy­ethanaminium 2,4-dinitro­phenolate hemihydrate
Source: Acta Crystallogr Sect E Struct Rep Online. 2010 Aug 18;66(Pt 9):o2342. doi: 10.1107/S1600536810031983 (PMC3007877; doi:10.1107/S1600536810031983)
Supplement: Supplementary file 2 [file e-66-o2342-Isup2.hkl]

# 
# h,k,l, Fc-squared, Fo-squared, sigma(Fo-squared) and status flag 
# 
data_I
_shelx_title ' Y2311 in Pca2(1)' 
_shelx_refln_list_code          4 
_shelx_F_calc_maximum      253.62 
_exptl_crystal_F_000      1064.00 
_reflns_d_resolution_high  0.7701 
 
loop_ 
 _symmetry_equiv_pos_as_xyz 
 'x, y, z' 
 '-x, -y, z+1/2' 
 'x+1/2, -y, z' 
 '-x+1/2, y, z+1/2' 
 
_cell_length_a    24.5688 
_cell_length_b    10.5945 
_cell_length_c     8.4238 
_cell_angle_alpha  90.000 
_cell_angle_beta   90.000 
_cell_angle_gamma  90.000 
 
_shelx_F_squared_multiplier     1.000 
 
loop_ 
 _refln_index_h 
 _refln_index_k 
 _refln_index_l 
 _refln_F_squared_calc 
 _refln_F_squared_meas 
 _refln_F_squared_sigma 
 _refln_observed_status 
   4   0   0     1621.79     1755.12     28.99 o 
   6   0   0    12004.26    11446.01    168.80 o 
   8   0   0      328.93      313.41      8.67 o 
  10   0   0    21178.38    21086.33    404.28 o 
  12   0   0     4243.02     4684.01     58.93 o 
  14   0   0      879.95      947.78      9.89 o 
  16   0   0     1964.05     2060.81     23.01 o 
  18   0   0       24.84       24.69      0.96 o 
  20   0   0        4.38        3.33      0.84 o 
  22   0   0        0.51        0.59      0.59 o 
  24   0   0        0.04        0.00      0.65 o 
  26   0   0       10.32       14.59      2.25 o 
  28   0   0        3.71        4.94      1.53 o 
  30   0   0        0.02        0.37      1.25 o 
   3   1   0       37.72       37.35      0.36 o 
   4   1   0        1.71        2.20      0.69 o 
   5   1   0       44.01       46.42      0.51 o 
   6   1   0      364.21      394.26      2.69 o 
   7   1   0        1.04        0.84      0.94 o 
   8   1   0      698.62      716.90     12.45 o 
   9   1   0     4141.98     3897.79     29.00 o 
  10   1   0      937.60     1005.70      6.12 o 
  11   1   0     1405.86     1660.45     10.92 o 
  12   1   0     2816.10     2801.46     20.09 o 
  13   1   0       97.51      114.01      1.28 o 
  14   1   0      899.04      955.91      6.13 o 
  15   1   0        9.25        5.89      1.60 o 
  16   1   0      924.95      986.68      7.19 o 
  17   1   0      599.45      641.90      5.23 o 
  18   1   0        0.11        0.26      0.55 o 
  19   1   0      146.28      158.84      1.62 o 
  20   1   0      199.98      218.47      2.66 o 
  21   1   0      489.15      498.55      4.39 o 
  22   1   0       90.75       65.60      1.38 o 
  23   1   0      157.05      140.72      2.00 o 
  24   1   0      104.77       89.47      1.47 o 
  25   1   0        0.94        3.12      1.17 o 
  26   1   0        0.82        0.76      0.74 o 
  27   1   0        5.44        7.66      0.79 o 
  28   1   0       11.83       11.09      1.00 o 
  29   1   0       66.65       83.50      1.62 o 
  30   1   0       29.11       23.23      1.20 o 
  31   1   0      284.98      296.02      3.25 o 
   0   2   0    18625.01    19955.78    270.27 o 
   1   2   0     1041.62     1012.30      7.10 o 
   2   2   0    28256.06    30057.72    760.51 o 
   3   2   0     1159.23     1071.71     10.34 o 
   4   2   0     2452.60     2212.23     12.94 o 
   5   2   0     8149.02     7441.71     63.24 o 
   6   2   0     4259.85     3623.66     26.18 o 
   7   2   0        1.71        6.85      0.42 o 
   8   2   0     4639.45     4540.50     31.74 o 
   9   2   0      891.41      908.72      7.66 o 
  10   2   0     1296.05     1315.86      9.04 o 
  11   2   0     1622.82     1652.05     12.51 o 
  12   2   0     5749.67     5873.89     55.73 o 
  13   2   0      214.02      186.71      1.81 o 
  14   2   0        6.50        5.07      0.52 o 
  15   2   0     3857.69     3844.45     33.58 o 
  16   2   0       21.70       26.68      1.32 o 
  17   2   0      674.76      652.71      5.14 o 
  18   2   0        8.26        8.23      0.93 o 
  19   2   0     1223.08     1134.23      8.94 o 
  20   2   0      112.64      113.05      2.21 o 
  21   2   0      138.50      124.29      2.30 o 
  22   2   0      240.27      238.37      2.42 o 
  23   2   0       76.69       70.47      1.38 o 
  24   2   0        4.86        3.72      1.02 o 
  25   2   0       10.83       11.83      1.00 o 
  26   2   0       74.96       68.83      1.69 o 
  27   2   0      141.53      149.28      2.60 o 
  28   2   0       83.18       82.82      1.40 o 
  29   2   0        8.90        9.81      0.99 o 
  30   2   0      124.51      125.77      1.66 o 
  31   2   0       72.96       86.61      1.61 o 
   0   3   0     1587.63     1455.61     11.51 o 
   1   3   0       56.19       45.20      1.18 o 
   2   3   0     3348.82     2994.79     19.15 o 
   3   3   0      350.21      358.09      2.08 o 
   4   3   0     1329.17     1274.20      7.88 o 
   5   3   0       97.73       78.17      0.76 o 
   6   3   0      122.15      139.72      0.91 o 
   7   3   0      128.13       96.68      1.37 o 
   8   3   0      351.55      359.47      2.31 o 
   9   3   0      296.16      245.79      1.66 o 
  10   3   0      126.77      120.43      0.83 o 
  11   3   0      122.89      115.24      1.02 o 
  12   3   0     2794.79     2791.37     19.65 o 
  13   3   0        3.94       10.41      1.36 o 
  14   3   0      132.30      106.92      1.98 o 
  15   3   0      456.62      455.37      3.02 o 
  16   3   0      973.90     1003.96      6.68 o 
  17   3   0      731.17      683.20      4.80 o 
  18   3   0      962.72      905.76      6.16 o 
  19   3   0      370.30      378.83      3.31 o 
  20   3   0     4764.13     4915.93     49.04 o 
  21   3   0      531.05      500.72      3.78 o 
  22   3   0      270.54      225.25      3.37 o 
  23   3   0     1035.78      974.22      7.70 o 
  24   3   0      925.55      841.24      6.77 o 
  25   3   0       21.60       12.82      1.06 o 
  26   3   0        1.43        2.94      1.30 o 
  27   3   0       36.22       32.07      1.25 o 
  28   3   0       35.57       37.06      1.12 o 
  29   3   0       15.39       17.54      1.09 o 
  30   3   0      175.96      186.71      1.90 o 
  31   3   0       80.06       81.00      1.98 o 
   0   4   0     8541.73     8548.79    100.21 o 
   1   4   0       63.73       55.13      1.99 o 
   2   4   0      382.88      403.58      2.78 o 
   3   4   0      631.41      650.54      3.60 o 
   4   4   0     4270.68     4028.66     27.95 o 
   5   4   0     4555.59     4340.59     32.73 o 
   6   4   0      929.14      866.17      8.27 o 
   7   4   0     1200.38     1347.93      7.85 o 
   8   4   0     2097.78     2095.49     13.08 o 
   9   4   0      735.16      714.28      4.35 o 
  10   4   0      302.30      265.60      2.08 o 
  11   4   0      549.67      652.71      4.05 o 
  12   4   0       67.48       64.74      0.82 o 
  13   4   0        0.33        1.26      0.40 o 
  14   4   0       62.02       66.62      0.93 o 
  15   4   0     1637.81     1613.23     11.53 o 
  16   4   0      876.98      870.08      6.32 o 
  17   4   0     1295.17     1249.77      8.93 o 
  18   4   0      507.12      514.49      4.26 o 
  19   4   0      254.63      237.04      2.68 o 
  20   4   0      148.82      137.38      1.95 o 
  21   4   0      984.42      928.40      7.15 o 
  22   4   0        4.79        2.92      0.93 o 
  23   4   0      110.45      106.89      1.63 o 
  24   4   0       73.05       77.07      1.71 o 
  25   4   0        0.12        0.47      0.77 o 
  26   4   0      105.40       99.33      1.82 o 
  27   4   0       34.56       35.82      1.40 o 
  28   4   0       32.22       30.54      1.15 o 
  29   4   0      249.65      264.56      2.77 o 
  30   4   0       30.12       28.00      1.26 o 
   0   5   0     2293.14     2420.60     21.53 o 
   1   5   0        0.45        1.06      0.42 o 
   2   5   0      897.87      977.96      5.51 o 
   3   5   0       21.08       25.28      0.61 o 
   4   5   0       60.94       67.21      0.79 o 
   5   5   0      101.96      101.03      1.17 o 
   6   5   0     2436.97     2616.07     17.11 o 
   7   5   0      314.95      326.74      2.46 o 
   8   5   0       47.17       50.78      0.94 o 
   9   5   0     1062.18     1115.36      6.57 o 
  10   5   0      345.16      380.89      2.69 o 
  11   5   0       25.55       23.83      0.80 o 
  12   5   0      212.79      213.06      1.86 o 
  13   5   0      375.25      363.49      2.88 o 
  14   5   0       95.14       91.22      1.13 o 
  15   5   0      300.31      293.42      2.31 o 
  16   5   0       80.51       76.15      1.17 o 
  17   5   0      528.69      527.07      4.25 o 
  18   5   0     1418.45     1469.89     11.07 o 
  19   5   0     1654.98     1669.13     13.14 o 
  20   5   0     1498.66     1486.30     11.71 o 
  21   5   0      520.60      516.02      4.23 o 
  22   5   0      148.17      156.03      1.93 o 
  23   5   0        0.46        1.20      0.72 o 
  24   5   0       27.26       21.95      1.29 o 
  25   5   0      815.87      840.93      6.50 o 
  26   5   0       88.88       83.98      1.80 o 
  27   5   0      124.80      113.42      1.76 o 
  28   5   0       49.01       48.13      1.17 o 
  29   5   0       30.15       31.12      1.84 o 
   0   6   0       14.24       20.96      1.30 o 
   1   6   0     1007.23     1156.76      6.67 o 
   2   6   0       10.80       10.65      0.72 o 
   3   6   0      357.37      400.70      3.20 o 
   4   6   0    12131.56    12501.53    130.03 o 
   5   6   0       23.19       52.67      7.74 o 
   6   6   0     3027.34     3086.19     26.11 o 
   7   6   0       51.08       55.03      1.52 o 
   8   6   0      522.45      559.17      3.64 o 
   9   6   0      617.44      651.82      4.04 o 
  10   6   0       57.78       75.78      1.82 o 
  11   6   0      673.08      681.95      5.27 o 
  12   6   0      495.45      509.24      4.35 o 
  13   6   0      303.66      302.06      2.74 o 
  14   6   0     1262.96     1276.65      9.63 o 
  15   6   0      277.96      277.09      2.83 o 
  16   6   0      170.07      169.82      1.72 o 
  17   6   0      638.90      639.06      4.66 o 
  18   6   0      154.64      156.70      1.98 o 
  19   6   0      614.39      586.85      4.47 o 
  20   6   0       79.73       73.16      1.38 o 
  21   6   0      145.85      150.01      1.81 o 
  22   6   0        1.61        2.36      0.69 o 
  23   6   0       77.30       79.13      1.84 o 
  24   6   0        9.81       11.58      1.06 o 
  25   6   0      101.07      102.11      2.84 o 
  26   6   0        0.00        0.82      0.70 o 
  27   6   0       40.03       42.06      3.12 o 
  28   6   0       20.72       23.37      2.88 o 
   0   7   0      210.30      216.78      2.37 o 
   1   7   0      183.16      187.16      1.81 o 
   2   7   0      111.71      126.76      1.38 o 
   3   7   0      279.75      278.95      2.35 o 
   4   7   0      176.34      190.97      1.81 o 
   5   7   0      763.47      773.72      4.83 o 
   6   7   0       83.08       77.78      1.59 o 
   7   7   0      636.73      626.94      4.57 o 
   8   7   0       21.25       29.08      0.84 o 
   9   7   0       44.08       43.80      0.97 o 
  10   7   0      191.90      207.98      1.81 o 
  11   7   0       82.16       77.91      1.35 o 
  12   7   0       95.10       92.04      1.66 o 
  13   7   0       15.76       14.74      0.99 o 
  14   7   0     2298.93     2379.59     18.21 o 
  15   7   0        0.67       -0.56      0.56 o 
  16   7   0     1967.10     2073.58     14.68 o 
  17   7   0       18.66       18.47      2.63 o 
  18   7   0      228.49      221.98      2.29 o 
  19   7   0        0.46       -0.04      0.53 o 
  20   7   0      675.62      694.80      5.39 o 
  21   7   0       49.66       53.24      1.20 o 
  22   7   0      106.94      105.03      1.69 o 
  23   7   0      126.09      128.35      1.75 o 
  24   7   0      150.54      151.35      3.53 o 
  25   7   0      110.92      105.55      3.51 o 
  26   7   0       24.58       18.40      2.45 o 
  27   7   0       34.18       33.31      2.38 o 
   0   8   0       20.10       19.94      1.65 o 
   1   8   0      534.97      533.89      3.67 o 
   2   8   0        9.02        6.04      0.68 o 
   3   8   0      167.09      157.10      1.91 o 
   4   8   0      473.54      497.40      3.65 o 
   5   8   0     1073.32     1040.97      7.09 o 
   6   8   0      127.79      137.82      1.60 o 
   7   8   0       30.78       36.42      0.85 o 
   8   8   0       24.47       19.74      0.88 o 
   9   8   0       39.82       38.50      1.25 o 
  10   8   0      697.82      724.91      5.50 o 
  11   8   0       22.46       19.12      0.84 o 
  12   8   0       31.77       32.90      1.31 o 
  13   8   0      591.37      597.91      4.63 o 
  14   8   0      153.66      150.63      2.19 o 
  15   8   0      255.45      224.83      2.87 o 
  16   8   0      482.64      505.83      5.61 o 
  17   8   0      421.24      439.38      3.54 o 
  18   8   0       16.63       18.07      1.61 o 
  19   8   0       95.65       90.47      1.43 o 
  20   8   0      162.82      166.56      1.74 o 
  21   8   0        8.05        7.92      1.31 o 
  22   8   0      123.87      132.13      4.26 o 
  23   8   0       69.43       70.14      2.89 o 
  24   8   0       27.58       33.35      2.10 o 
  25   8   0       27.98       30.37      2.33 o 
   0   9   0      721.66      724.97      7.89 o 
   1   9   0       25.04       26.84      1.09 o 
   2   9   0      359.96      369.39      3.12 o 
   3   9   0       72.31       68.00      1.45 o 
   4   9   0        0.64        0.27      0.68 o 
   5   9   0      414.95      409.02      3.48 o 
   6   9   0      127.21      136.01      1.72 o 
   7   9   0        9.46        5.78      0.76 o 
   8   9   0      629.22      642.09      4.64 o 
   9   9   0        1.66        1.68      0.68 o 
  10   9   0       12.93       13.72      0.83 o 
  11   9   0       65.21       60.09      1.26 o 
  12   9   0       34.55       33.35      1.21 o 
  13   9   0      134.92      138.30      2.31 o 
  14   9   0      161.23      158.46      3.60 o 
  15   9   0        2.93        1.42      1.11 o 
  16   9   0     2617.88     2606.24     22.03 o 
  17   9   0       28.69       26.45      1.00 o 
  18   9   0        1.43        1.07      0.71 o 
  19   9   0       81.30       74.72      1.17 o 
  20   9   0      115.00      111.77      2.29 o 
  21   9   0      183.82      173.68      3.36 o 
  22   9   0       17.88       16.79      2.04 o 
  23   9   0      168.37      168.70      5.51 o 
  24   9   0       19.96       19.36      1.95 o 
   0  10   0      141.45      140.80      2.76 o 
   1  10   0       11.92       15.45      0.90 o 
   2  10   0      194.14      194.85      2.52 o 
   3  10   0      485.03      472.30      3.81 o 
   4  10   0     1986.34     2096.93     15.75 o 
   5  10   0       91.04       86.21      1.77 o 
   6  10   0      125.97      126.25      2.10 o 
   7  10   0      118.39      113.69      1.64 o 
   8  10   0        5.82        5.77      0.86 o 
   9  10   0      129.99      128.83      1.96 o 
  10  10   0       37.07       31.28      1.16 o 
  11  10   0      154.28      150.41      1.98 o 
  12  10   0      484.83      481.68      4.03 o 
  13  10   0      769.19      772.76      5.55 o 
  14  10   0       95.16       95.94      1.84 o 
  15  10   0        6.24        5.25      0.88 o 
  16  10   0       93.64       85.51      1.71 o 
  17  10   0       37.80       31.03      2.37 o 
  18  10   0       43.32       37.39      2.28 o 
  19  10   0        9.10        4.78      2.30 o 
  20  10   0        9.22        7.79      3.05 o 
  21  10   0        2.18        1.23      1.15 o 
   0  11   0      114.82      121.12      2.62 o 
   1  11   0       61.73       60.58      1.54 o 
   2  11   0       95.11       90.49      1.58 o 
   3  11   0       66.17       74.16      1.91 o 
   4  11   0       61.37       67.78      1.60 o 
   5  11   0       80.64       89.21      1.59 o 
   6  11   0      196.03      191.43      2.37 o 
   7  11   0      354.56      331.37      3.27 o 
   8  11   0      178.92      189.21      2.22 o 
   9  11   0       69.96       67.14      1.41 o 
  10  11   0        2.76        3.67      0.82 o 
  11  11   0       18.54       17.63      1.01 o 
  12  11   0       20.81       25.33      1.34 o 
  13  11   0      399.55      388.44      3.35 o 
  14  11   0      285.19      278.49      3.48 o 
  15  11   0       44.62       46.66      3.03 o 
  16  11   0        1.16        1.38      1.41 o 
  17  11   0      215.66      214.34      4.00 o 
  18  11   0      146.68      138.75      3.29 o 
  19  11   0      110.36      108.39      2.66 o 
   0  12   0      346.66      341.98      5.18 o 
   1  12   0      439.80      420.03      3.90 o 
   2  12   0      365.29      379.05      4.31 o 
   3  12   0       63.17       60.65      1.61 o 
   4  12   0      429.22      414.66      3.85 o 
   5  12   0      380.01      367.24      3.91 o 
   6  12   0      752.57      723.48      5.83 o 
   7  12   0      102.82       92.62      1.98 o 
   8  12   0      359.56      332.00      3.50 o 
   9  12   0      151.71      145.86      2.23 o 
  10  12   0       14.10       16.95      1.02 o 
  11  12   0       41.43       42.77      1.29 o 
  12  12   0       36.29       39.45      1.78 o 
  13  12   0       16.69       17.69      2.09 o 
  14  12   0        4.12        4.21      1.74 o 
  15  12   0        8.74        7.12      1.67 o 
   0  13   0       81.13       83.80      3.75 o 
   1  13   0        8.27        9.10      1.35 o 
   2  13   0       10.48        9.12      1.02 o 
   3  13   0        7.83        9.10      1.11 o 
   4  13   0       23.59       26.56      1.61 o 
   5  13   0       76.54       78.45      2.06 o 
   6  13   0       49.78       52.77      1.59 o 
   7  13   0        9.86        9.19      1.04 o 
   8  13   0       65.56       62.79      1.87 o 
   9  13   0        2.13        1.08      0.80 o 
  10  13   0        8.92        8.70      1.53 o 
   4   0   1      311.95      378.92      2.80 o 
   6   0   1    10531.17    10007.13    101.41 o 
   8   0   1    11972.84    12266.95    119.70 o 
  10   0   1      231.30      170.09      1.19 o 
  12   0   1     4283.83     4380.00     34.37 o 
  14   0   1      637.02      676.97      4.29 o 
  16   0   1      564.53      564.45      3.58 o 
  18   0   1      590.95      622.75      4.93 o 
  20   0   1      744.73      727.18      5.79 o 
  22   0   1      377.66      365.58      2.85 o 
  24   0   1       43.76       46.85      1.36 o 
  26   0   1       11.53       10.98      0.70 o 
  28   0   1       19.63       19.71      2.12 o 
  30   0   1       16.42       20.58      1.16 o 
   1   1   1      911.56      864.69      4.33 o 
   2   1   1      378.40      341.03      2.39 o 
   3   1   1      111.38      116.28      0.78 o 
   4   1   1      209.20      177.74      0.94 o 
   5   1   1      957.52      892.46      8.04 o 
   6   1   1      285.03      316.05      2.55 o 
   7   1   1      156.09      131.13      0.98 o 
   8   1   1      645.19      653.81      3.31 o 
   9   1   1     1150.74     1139.49      7.21 o 
  10   1   1     3990.35     3754.88     22.16 o 
  11   1   1     3399.88     3433.87     20.04 o 
  12   1   1      351.09      328.44      1.82 o 
  13   1   1     4244.63     4549.02     27.20 o 
  14   1   1     1301.73     1397.25      6.88 o 
  15   1   1     1108.30     1125.83      5.43 o 
  16   1   1      875.23      886.08      4.46 o 
  17   1   1      266.16      265.29      1.60 o 
  18   1   1      413.65      359.14      2.20 o 
  19   1   1      670.61      596.74      3.37 o 
  20   1   1     2074.24     2084.30     10.92 o 
  21   1   1      546.44      510.88      2.77 o 
  22   1   1      420.96      423.81      2.37 o 
  23   1   1     1011.28      876.55      4.70 o 
  24   1   1      916.22      880.65      5.15 o 
  25   1   1      387.53      357.80      2.46 o 
  26   1   1       93.28      101.71      1.14 o 
  27   1   1      151.00      149.19      1.41 o 
  28   1   1      141.35      137.45      1.43 o 
  29   1   1      253.43      263.46      1.83 o 
  30   1   1       24.98       27.39      1.07 o 
  31   1   1       43.81       55.17      1.53 o 
   1   2   1     2649.62     2545.02     10.73 o 
   2   2   1      301.11      306.24      1.68 o 
   3   2   1    11636.39    11066.90     98.43 o 
   4   2   1     9029.14     8364.99     54.72 o 
   5   2   1     3125.77     2872.09     13.99 o 
   6   2   1     1962.20     1951.70      8.80 o 
   7   2   1      495.26      536.45      2.45 o 
   8   2   1     2557.33     2370.87     11.87 o 
   9   2   1       74.84       77.09      0.62 o 
  10   2   1     1793.59     1897.10     10.11 o 
  11   2   1     1548.36     1663.96      7.72 o 
  12   2   1      794.36      790.30      4.60 o 
  13   2   1      756.78      868.31      4.78 o 
  14   2   1      207.04      183.27      1.22 o 
  15   2   1      133.39      140.97      1.02 o 
  16   2   1      101.58      104.85      1.00 o 
  17   2   1       47.72       58.27      0.76 o 
  18   2   1      230.68      240.85      1.80 o 
  19   2   1      141.38      137.99      1.42 o 
  20   2   1       34.77       38.72      0.89 o 
  21   2   1      413.83      402.19      2.69 o 
  22   2   1        0.81        1.08      0.68 o 
  23   2   1      149.40      138.12      1.50 o 
  24   2   1       47.29       41.96      0.99 o 
  25   2   1       83.26       75.61      1.00 o 
  26   2   1       71.09       67.88      0.96 o 
  27   2   1        3.26        3.30      0.58 o 
  28   2   1       62.73       63.16      1.02 o 
  29   2   1        8.35        9.75      0.56 o 
  30   2   1        2.19        2.60      0.62 o 
  31   2   1       41.20       45.13      1.02 o 
   1   3   1     5845.80     5557.26     28.66 o 
   2   3   1      541.96      508.67      2.69 o 
   3   3   1     1117.19     1080.25      5.01 o 
   4   3   1     1487.18     1362.79      6.52 o 
   5   3   1      711.31      710.98      3.06 o 
   6   3   1      165.95      172.87      0.89 o 
   7   3   1     4165.17     3983.22     19.28 o 
   8   3   1     1607.94     1621.29     13.05 o 
   9   3   1     1131.22     1212.94      5.76 o 
  10   3   1      388.80      416.07      4.22 o 
  11   3   1      561.50      587.43      2.70 o 
  12   3   1     1301.87     1366.60      5.81 o 
  13   3   1      529.58      564.53      2.46 o 
  14   3   1       88.77       98.46      0.71 o 
  15   3   1      908.18      950.59      4.91 o 
  16   3   1      613.40      610.58      3.16 o 
  17   3   1      868.49      829.68      4.22 o 
  18   3   1     1027.35      991.77      5.58 o 
  19   3   1     1254.52     1187.17      6.75 o 
  20   3   1     2246.87     2234.23     13.08 o 
  21   3   1     1968.61     1851.82     10.48 o 
  22   3   1      442.30      460.56      2.85 o 
  23   3   1       75.13       57.05      1.21 o 
  24   3   1     1434.94     1408.23      8.04 o 
  25   3   1       46.98       38.58      1.54 o 
  26   3   1      111.65      107.53      1.44 o 
  27   3   1       48.74       44.47      0.92 o 
  28   3   1      505.86      507.41      2.73 o 
  29   3   1      161.42      168.76      1.46 o 
  30   3   1      187.17      193.91      1.67 o 
  31   3   1      378.34      401.49      4.50 o 
   1   4   1      886.36      849.42      3.84 o 
   2   4   1     7448.18     6825.17     37.70 o 
   3   4   1     2725.66     2746.48     12.60 o 
   4   4   1     1921.02     2111.75      9.15 o 
   5   4   1     2083.90     2114.66      9.08 o 
   6   4   1      178.11      178.76      1.10 o 
   7   4   1     2386.85     2511.22     11.32 o 
   8   4   1     1619.19     1875.36      8.57 o 
   9   4   1     4202.60     4248.09     22.47 o 
  10   4   1       93.41       91.44      0.85 o 
  11   4   1      478.85      493.48      2.34 o 
  12   4   1      394.27      396.11      1.76 o 
  13   4   1      253.14      255.34      1.36 o 
  14   4   1       28.29       32.52      0.49 o 
  15   4   1      390.08      388.43      1.90 o 
  16   4   1       51.02       54.83      0.70 o 
  17   4   1      132.21      124.90      0.93 o 
  18   4   1      616.86      612.42      3.23 o 
  19   4   1      455.57      454.99      2.64 o 
  20   4   1      544.00      544.69      3.13 o 
  21   4   1        9.16        9.34      0.61 o 
  22   4   1      189.57      181.07      1.50 o 
  23   4   1      182.81      167.55      1.35 o 
  24   4   1      123.01      116.60      1.18 o 
  25   4   1       65.93       66.82      1.00 o 
  26   4   1       28.49       27.27      0.81 o 
  27   4   1       12.51       12.56      0.71 o 
  28   4   1       20.09       18.84      0.76 o 
  29   4   1       22.60       25.45      1.01 o 
  30   4   1        8.95        8.24      0.94 o 
   1   5   1      624.51      609.13      2.42 o 
   2   5   1      189.97      187.08      1.13 o 
   3   5   1       93.02      105.72      0.72 o 
   4   5   1      230.83      237.00      1.27 o 
   5   5   1      379.38      373.35      1.65 o 
   6   5   1      866.56      896.19      4.24 o 
   7   5   1     1677.36     1683.93      7.62 o 
   8   5   1      282.58      302.42      1.64 o 
   9   5   1      325.19      319.27      1.95 o 
  10   5   1      616.07      651.82      3.53 o 
  11   5   1      103.97      104.40      0.77 o 
  12   5   1      207.54      191.70      1.04 o 
  13   5   1      191.36      174.69      1.08 o 
  14   5   1      579.70      560.73      2.59 o 
  15   5   1     1035.87     1019.20      5.15 o 
  16   5   1       75.88       79.84      1.01 o 
  17   5   1      562.45      552.05      2.80 o 
  18   5   1      778.00      783.17      4.06 o 
  19   5   1     1959.52     2001.76     10.81 o 
  20   5   1      335.83      331.59      2.48 o 
  21   5   1     1653.01     1665.67      9.03 o 
  22   5   1      258.78      242.50      1.69 o 
  23   5   1       11.30       16.52      0.60 o 
  24   5   1      249.56      254.91      1.81 o 
  25   5   1      235.42      216.65      1.59 o 
  26   5   1      162.27      158.93      1.36 o 
  27   5   1       29.52       37.59      1.22 o 
  28   5   1      150.37      167.23      1.96 o 
  29   5   1       10.54       13.05      1.24 o 
   1   6   1      421.29      439.70      1.97 o 
   2   6   1      403.95      388.23      1.78 o 
   3   6   1      546.19      640.46      2.86 o 
   4   6   1     1959.71     2093.07      9.73 o 
   5   6   1     2786.29     3062.74     14.87 o 
   6   6   1      161.35      166.29      2.28 o 
   7   6   1       10.86       15.97      0.47 o 
   8   6   1     1769.28     1844.06      8.38 o 
   9   6   1     1292.73     1413.60      6.64 o 
  10   6   1      232.34      241.36      1.63 o 
  11   6   1      170.09      173.54      1.11 o 
  12   6   1      272.52      291.66      1.68 o 
  13   6   1       94.06       98.02      0.90 o 
  14   6   1      677.54      658.48      3.30 o 
  15   6   1     1139.90     1161.16      5.82 o 
  16   6   1      322.22      318.55      1.97 o 
  17   6   1      238.98      238.28      1.49 o 
  18   6   1      192.67      185.73      1.29 o 
  19   6   1       84.85       87.66      0.81 o 
  20   6   1       59.39       60.76      0.89 o 
  21   6   1        9.44        8.72      0.49 o 
  22   6   1      120.29      117.48      1.08 o 
  23   6   1        3.72        3.67      0.48 o 
  24   6   1      228.58      221.63      2.44 o 
  25   6   1       67.17       65.81      1.52 o 
  26   6   1      170.93      178.02      1.91 o 
  27   6   1       25.13       25.88      1.06 o 
  28   6   1       31.41       37.06      1.57 o 
   1   7   1      565.67      552.16      2.54 o 
   2   7   1      729.36      758.32      3.59 o 
   3   7   1       56.25       62.24      0.90 o 
   4   7   1      332.72      367.89      1.83 o 
   5   7   1      815.57      815.72      3.78 o 
   6   7   1      468.77      493.95      2.39 o 
   7   7   1      155.54      156.55      1.08 o 
   8   7   1      313.21      292.70      1.56 o 
   9   7   1      362.14      359.92      1.84 o 
  10   7   1      155.52      138.67      0.97 o 
  11   7   1      158.33      159.13      1.22 o 
  12   7   1       96.75       90.69      1.01 o 
  13   7   1      701.99      683.53      4.08 o 
  14   7   1      108.97      112.57      1.05 o 
  15   7   1     1500.18     1568.89      8.16 o 
  16   7   1      488.46      480.47      2.71 o 
  17   7   1      868.65      869.78      4.48 o 
  18   7   1      639.76      629.54      3.45 o 
  19   7   1      315.14      306.29      1.91 o 
  20   7   1      354.02      338.04      1.97 o 
  21   7   1       43.30       41.98      0.93 o 
  22   7   1      282.25      285.09      2.70 o 
  23   7   1       98.96      101.83      1.49 o 
  24   7   1       39.57       37.09      1.17 o 
  25   7   1      172.94      189.12      2.18 o 
  26   7   1      511.11      537.34      3.97 o 
  27   7   1      199.65      235.32      3.20 o 
   1   8   1     1047.47     1071.77      5.16 o 
   2   8   1       52.52       50.03      0.84 o 
   3   8   1      777.61      821.84      3.95 o 
   4   8   1      386.85      403.01      2.34 o 
   5   8   1      636.01      653.41      3.46 o 
   6   8   1      414.91      388.67      2.04 o 
   7   8   1      245.86      281.41      1.81 o 
   8   8   1       37.62       36.97      0.86 o 
   9   8   1      205.36      214.09      1.36 o 
  10   8   1       10.55       11.83      0.56 o 
  11   8   1        5.80        6.40      0.55 o 
  12   8   1       26.39       24.87      0.66 o 
  13   8   1      127.28      127.72      1.23 o 
  14   8   1      426.70      421.94      3.06 o 
  15   8   1      104.45      107.65      1.58 o 
  16   8   1       97.30      101.70      1.49 o 
  17   8   1      715.82      725.45      4.15 o 
  18   8   1       75.20       73.77      1.11 o 
  19   8   1      175.75      176.45      1.94 o 
  20   8   1       76.56       78.62      1.32 o 
  21   8   1        5.11        3.90      0.70 o 
  22   8   1       92.73       94.19      1.53 o 
  23   8   1        7.72        7.73      0.80 o 
  24   8   1       27.48       30.63      1.44 o 
  25   8   1       24.12       25.63      1.67 o 
   1   9   1      473.22      448.43      2.45 o 
   2   9   1      175.91      176.08      1.48 o 
   3   9   1     1003.32     1012.28      5.08 o 
   4   9   1      315.64      301.53      1.92 o 
   5   9   1      322.38      333.48      2.16 o 
   6   9   1       94.40       90.26      0.97 o 
   7   9   1      133.47      125.59      1.19 o 
   8   9   1      111.45      118.71      1.10 o 
   9   9   1       51.72       44.87      0.89 o 
  10   9   1      122.10      127.26      1.05 o 
  11   9   1      426.32      421.69      2.25 o 
  12   9   1       30.93       33.40      0.87 o 
  13   9   1      412.90      426.74      2.71 o 
  14   9   1      339.17      326.68      2.56 o 
  15   9   1       96.83      103.22      1.05 o 
  16   9   1      462.67      441.04      2.50 o 
  17   9   1      203.42      218.51      2.16 o 
  18   9   1      288.34      266.78      2.45 o 
  19   9   1      156.98      153.22      1.65 o 
  20   9   1       20.83       22.80      0.95 o 
  21   9   1      286.62      289.13      2.49 o 
  22   9   1       36.58       43.71      1.73 o 
  23   9   1       66.11       62.61      2.34 o 
   1  10   1       21.28       24.54      0.88 o 
   2  10   1      266.77      272.31      2.03 o 
   3  10   1      714.19      733.49      3.88 o 
   4  10   1      596.91      596.24      3.41 o 
   5  10   1      539.31      562.18      3.25 o 
   6  10   1      576.92      588.63      3.37 o 
   7  10   1       16.43       13.85      0.74 o 
   8  10   1       28.65       28.40      0.77 o 
   9  10   1        0.23        0.97      0.49 o 
  10  10   1       46.35       44.47      0.80 o 
  11  10   1       85.14       79.82      0.99 o 
  12  10   1        2.38        1.95      0.49 o 
  13  10   1      193.27      180.85      1.67 o 
  14  10   1       26.12       22.03      0.84 o 
  15  10   1       38.87       38.62      1.28 o 
  16  10   1      114.59      115.23      1.64 o 
  17  10   1       10.79       10.44      0.96 o 
  18  10   1       24.85       24.67      1.11 o 
  19  10   1       88.27       86.21      1.20 o 
  20  10   1       28.87       26.28      1.39 o 
  21  10   1       48.61       50.34      1.85 o 
   1  11   1      353.46      345.04      2.46 o 
   2  11   1      236.02      247.74      1.90 o 
   3  11   1      429.37      422.34      2.90 o 
   4  11   1       28.99       29.74      0.97 o 
   5  11   1       23.21       22.70      0.87 o 
   6  11   1      374.53      363.60      2.50 o 
   7  11   1       44.78       42.52      1.00 o 
   8  11   1       21.85       23.83      0.82 o 
   9  11   1       74.24       69.19      1.17 o 
  10  11   1       10.18        9.13      0.62 o 
  11  11   1      341.64      335.20      2.18 o 
  12  11   1       28.12       26.87      0.79 o 
  13  11   1       15.76       14.00      0.89 o 
  14  11   1        9.12        7.64      0.99 o 
  15  11   1       12.44       10.61      1.07 o 
  16  11   1       68.93       74.30      1.80 o 
  17  11   1       42.13       36.76      1.93 o 
  18  11   1       36.25       43.72      2.05 o 
   1  12   1      659.05      673.00      4.16 o 
   2  12   1        7.99        5.28      0.86 o 
   3  12   1      317.91      322.85      2.33 o 
   4  12   1      124.73      128.00      1.34 o 
   5  12   1      364.89      371.06      2.84 o 
   6  12   1       17.38       17.54      0.98 o 
   7  12   1      131.48      123.12      1.33 o 
   8  12   1       59.10       58.35      1.14 o 
   9  12   1       77.03       72.74      1.07 o 
  10  12   1       38.15       37.59      1.11 o 
  11  12   1       17.43       16.97      0.99 o 
  12  12   1        7.63        7.51      0.92 o 
  13  12   1       54.14       53.66      1.87 o 
  14  12   1        4.97        5.18      1.08 o 
  15  12   1       14.00       14.48      1.19 o 
   1  13   1       75.86       75.12      1.23 o 
   2  13   1       89.62       87.08      1.39 o 
   3  13   1        0.76        0.40      0.59 o 
   4  13   1       59.03       59.00      1.40 o 
   5  13   1       69.79       69.48      1.34 o 
   6  13   1       52.41       51.88      1.02 o 
   7  13   1       17.85       15.93      0.97 o 
   8  13   1       61.59       61.61      1.28 o 
   9  13   1       31.33       30.12      1.22 o 
  10  13   1       38.08       47.10      1.87 o 
   0   0   2    24631.07    26365.71    712.14 o 
   2   0   2    21092.73    22293.99    345.51 o 
   4   0   2     2429.27     2188.74     22.43 o 
   6   0   2     1003.18      873.31     28.86 o 
   8   0   2     5686.30     5690.15     59.88 o 
  10   0   2     3340.29     3226.30     25.70 o 
  12   0   2     6259.88     6440.65     61.42 o 
  14   0   2      221.32      191.46      1.58 o 
  16   0   2     1267.56     1317.05     11.10 o 
  18   0   2      135.59      140.40      1.41 o 
  20   0   2      117.69      118.00      1.70 o 
  22   0   2      108.38      110.15      2.04 o 
  24   0   2      203.94      197.00      1.96 o 
  26   0   2      138.01      138.26      1.63 o 
  28   0   2      261.85      266.14      2.53 o 
  30   0   2       46.74       47.35      1.92 o 
   0   1   2     7653.57     6838.57     72.85 o 
   1   1   2      368.20      353.01      1.89 o 
   2   1   2     9387.40     8785.29     61.20 o 
   3   1   2      263.79      254.20      1.31 o 
   4   1   2     2300.92     2184.85     11.09 o 
   5   1   2      341.30      317.95      2.74 o 
   6   1   2     2066.81     1923.74     10.31 o 
   7   1   2      301.50      309.79      2.53 o 
   8   1   2     3614.65     3546.21     21.70 o 
   9   1   2      189.98      156.71      2.38 o 
  10   1   2     1170.05     1234.26      7.14 o 
  11   1   2     1378.72     1430.73      9.64 o 
  12   1   2       62.84       61.51      0.87 o 
  13   1   2      428.39      462.23      2.72 o 
  14   1   2     1157.13     1153.95      5.49 o 
  15   1   2       38.01       44.81      0.63 o 
  16   1   2      511.66      487.36      2.54 o 
  17   1   2     1272.26     1350.47      7.11 o 
  18   1   2      221.07      203.30      1.65 o 
  19   1   2     4173.27     4142.87     25.40 o 
  20   1   2     1431.99     1395.61      7.58 o 
  21   1   2       89.56       88.79      1.00 o 
  22   1   2      159.32      156.52      1.28 o 
  23   1   2      530.56      480.04      2.60 o 
  24   1   2      193.23      182.43      1.36 o 
  25   1   2      292.29      249.80      1.67 o 
  26   1   2       26.57       29.94      0.84 o 
  27   1   2       14.82       14.06      0.68 o 
  28   1   2        9.91       10.79      0.82 o 
  29   1   2        5.73        4.79      0.68 o 
  30   1   2       22.52       22.80      1.27 o 
  31   1   2      289.41      306.36      2.81 o 
   0   2   2    64325.40    69325.76   1969.45 o 
   1   2   2    54621.27    58571.27    911.62 o 
   2   2   2     8193.92     7839.96     46.55 o 
   3   2   2      819.66      863.26      4.54 o 
   4   2   2      115.33      113.69      1.61 o 
   5   2   2    14954.29    14647.31    145.03 o 
   6   2   2     6576.12     6220.47     36.58 o 
   7   2   2     5194.12     5019.09     27.88 o 
   8   2   2     1509.76     1496.31     13.84 o 
   9   2   2      157.76      170.00      1.16 o 
  10   2   2     2607.63     2719.50     13.51 o 
  11   2   2     2757.94     2822.40     14.22 o 
  12   2   2      997.52     1028.70      5.21 o 
  13   2   2      804.51      849.26      3.82 o 
  14   2   2      628.30      641.62      2.96 o 
  15   2   2     1295.99     1301.64      6.28 o 
  16   2   2      508.82      505.80      2.44 o 
  17   2   2      199.79      187.95      1.26 o 
  18   2   2       39.51       40.02      0.64 o 
  19   2   2       72.50       67.71      1.09 o 
  20   2   2       62.38       59.93      0.85 o 
  21   2   2      167.56      161.80      1.37 o 
  22   2   2       65.12       60.15      0.88 o 
  23   2   2       20.85       21.85      0.73 o 
  24   2   2       52.28       50.50      0.88 o 
  25   2   2       45.68       43.70      0.80 o 
  26   2   2        4.32        4.99      0.49 o 
  27   2   2        5.56        6.37      0.72 o 
  28   2   2       34.25       32.99      0.94 o 
  29   2   2       46.56       52.67      1.40 o 
  30   2   2       18.93       21.71      1.03 o 
  31   2   2       26.94       28.15      2.44 o 
   0   3   2     1301.67     1257.76      6.95 o 
   1   3   2      377.83      372.93      2.42 o 
   2   3   2      223.32      222.20      1.18 o 
   3   3   2      127.61      126.96      0.75 o 
   4   3   2      774.96      756.72      3.88 o 
   5   3   2      397.22      389.18      2.03 o 
   6   3   2      141.56      144.25      0.86 o 
   7   3   2     3639.65     3547.82     20.08 o 
   8   3   2     1135.41     1225.60      5.96 o 
   9   3   2      518.85      486.46      2.43 o 
  10   3   2      881.04      939.67      5.08 o 
  11   3   2      155.05      161.08      1.11 o 
  12   3   2      386.54      365.05      1.87 o 
  13   3   2     1554.42     1643.46      8.45 o 
  14   3   2      440.74      426.61      2.04 o 
  15   3   2      263.01      252.36      1.47 o 
  16   3   2      242.70      249.48      1.70 o 
  17   3   2      840.88      811.94      4.47 o 
  18   3   2      801.57      814.14      4.52 o 
  19   3   2     1319.41     1291.08      7.25 o 
  20   3   2     1602.28     1635.60      9.13 o 
  21   3   2      325.53      303.60      2.14 o 
  22   3   2      281.48      278.08      1.98 o 
  23   3   2      205.87      202.50      1.75 o 
  24   3   2      845.49      862.11      4.97 o 
  25   3   2      343.22      334.43      2.12 o 
  26   3   2       38.34       38.45      1.10 o 
  27   3   2       99.99      103.55      1.12 o 
  28   3   2        8.47        7.48      0.79 o 
  29   3   2      153.98      167.72      1.96 o 
  30   3   2       36.02       37.93      1.24 o 
   0   4   2     3075.29     2911.80     19.39 o 
   1   4   2     7490.84     7201.02     40.89 o 
   2   4   2     6833.61     6821.51     38.35 o 
   3   4   2     6932.22     6548.56     59.82 o 
   4   4   2     1688.10     1803.62     10.98 o 
   5   4   2     2150.16     2265.15     11.23 o 
   6   4   2      677.42      610.61      2.79 o 
   7   4   2        9.88        5.02      0.40 o 
   8   4   2      612.73      613.36      2.94 o 
   9   4   2     1597.25     1736.32      8.46 o 
  10   4   2       64.50       58.58      1.10 o 
  11   4   2      506.04      495.61      3.03 o 
  12   4   2       55.81       64.70      0.92 o 
  13   4   2      327.74      332.50      2.18 o 
  14   4   2     1065.75     1101.44      6.15 o 
  15   4   2      810.55      826.08      4.00 o 
  16   4   2      298.45      292.63      1.49 o 
  17   4   2      141.00      140.11      1.00 o 
  18   4   2      143.10      142.65      1.06 o 
  19   4   2      644.28      629.91      3.08 o 
  20   4   2      127.59      120.44      1.29 o 
  21   4   2      277.38      280.26      1.69 o 
  22   4   2       82.57       80.85      0.91 o 
  23   4   2       33.48       35.77      0.71 o 
  24   4   2       11.66        9.88      0.52 o 
  25   4   2       74.23       73.68      1.09 o 
  26   4   2       60.94       60.11      1.18 o 
  27   4   2       34.44       34.32      0.98 o 
  28   4   2        2.44        2.83      0.76 o 
  29   4   2       38.98       44.64      1.23 o 
   0   5   2      858.93      954.59      5.72 o 
   1   5   2      372.51      376.44      1.76 o 
   2   5   2     1310.57     1428.99      6.29 o 
   3   5   2      633.01      669.61      2.84 o 
   4   5   2      649.66      703.55      2.95 o 
   5   5   2      291.06      298.00      1.76 o 
   6   5   2      361.29      383.71      2.05 o 
   7   5   2      446.65      464.81      2.09 o 
   8   5   2      459.09      462.89      2.58 o 
   9   5   2      227.60      221.26      1.25 o 
  10   5   2      249.87      245.78      1.49 o 
  11   5   2      129.16      128.86      1.17 o 
  12   5   2      907.42      921.26      5.28 o 
  13   5   2       23.55       24.16      0.93 o 
  14   5   2      917.08      886.94      5.70 o 
  15   5   2     2295.74     2358.90     14.66 o 
  16   5   2      540.73      551.91      3.83 o 
  17   5   2      143.36      148.79      1.47 o 
  18   5   2      532.94      513.78      3.33 o 
  19   5   2      459.19      466.66      3.00 o 
  20   5   2       27.17       30.27      1.26 o 
  21   5   2      761.08      748.70      5.64 o 
  22   5   2      647.13      635.19      3.54 o 
  23   5   2      654.59      640.78      3.69 o 
  24   5   2      108.23      101.04      1.56 o 
  25   5   2       73.29       73.68      1.52 o 
  26   5   2      123.16      120.77      1.77 o 
  27   5   2       53.04       47.69      1.30 o 
  28   5   2       42.25       42.60      1.37 o 
  29   5   2      112.88      126.05      1.74 o 
   0   6   2     2231.15     2302.93     15.03 o 
   1   6   2       76.46       84.10      1.40 o 
   2   6   2      468.00      519.07      2.43 o 
   3   6   2      189.71      166.87      1.00 o 
   4   6   2     1646.90     1747.34      7.92 o 
   5   6   2      225.69      256.55      2.73 o 
   6   6   2       26.62       29.23      0.65 o 
   7   6   2      657.48      680.01      2.95 o 
   8   6   2      138.16      152.23      0.87 o 
   9   6   2       90.10       92.73      1.28 o 
  10   6   2     1916.34     1975.40     10.40 o 
  11   6   2       63.29       56.79      1.23 o 
  12   6   2      125.42      110.49      1.32 o 
  13   6   2       62.03       56.69      0.95 o 
  14   6   2      120.61      124.42      1.53 o 
  15   6   2      305.00      316.00      5.00 o 
  16   6   2      592.38      584.66      4.57 o 
  17   6   2      475.01      477.80      3.48 o 
  18   6   2       63.19       60.04      1.29 o 
  19   6   2       60.20       60.51      1.48 o 
  20   6   2      342.00      325.01      4.69 o 
  21   6   2       61.51       56.04      1.32 o 
  22   6   2        9.45        7.20      0.86 o 
  23   6   2      109.51      109.07      1.46 o 
  24   6   2       18.14       19.51      0.97 o 
  25   6   2       59.38       63.87      1.16 o 
  26   6   2        0.88        1.09      0.72 o 
  27   6   2      116.69      117.05      1.60 o 
  28   6   2       20.12       20.09      1.25 o 
   0   7   2      178.66      166.18      1.83 o 
   1   7   2       11.14       10.89      0.50 o 
   2   7   2      189.31      188.39      1.16 o 
   3   7   2      141.02      139.92      1.02 o 
   4   7   2        2.87        2.23      0.48 o 
   5   7   2      685.61      686.48      3.19 o 
   6   7   2      470.38      508.35      2.54 o 
   7   7   2     1133.51     1134.80      5.33 o 
   8   7   2       29.08       28.11      0.55 o 
   9   7   2       91.59       91.13      0.81 o 
  10   7   2      228.24      227.82      1.65 o 
  11   7   2      175.35      171.42      1.54 o 
  12   7   2      121.55      124.96      1.28 o 
  13   7   2      221.84      217.88      1.98 o 
  14   7   2      605.17      621.79      3.84 o 
  15   7   2      990.60      910.49      5.81 o 
  16   7   2     1372.74     1312.74      8.55 o 
  17   7   2        8.30        4.85      0.82 o 
  18   7   2      469.97      463.09      3.61 o 
  19   7   2      224.62      223.19      2.00 o 
  20   7   2      589.46      592.48      3.96 o 
  21   7   2      655.54      648.51      4.86 o 
  22   7   2       13.74       14.00      1.22 o 
  23   7   2       67.92       69.12      2.07 o 
  24   7   2       60.95       62.37      1.46 o 
  25   7   2      153.07      161.81      2.43 o 
  26   7   2       30.64       31.12      1.47 o 
   0   8   2     1387.10     1496.69     10.06 o 
   1   8   2      159.39      163.22      2.56 o 
   2   8   2      228.88      243.43      2.36 o 
   3   8   2     2983.39     3155.12     16.47 o 
   4   8   2      419.34      389.19      2.25 o 
   5   8   2      463.83      480.46      2.55 o 
   6   8   2      633.83      629.73      3.26 o 
   7   8   2      211.31      199.99      1.27 o 
   8   8   2      217.56      218.56      1.37 o 
   9   8   2       19.30       21.62      0.63 o 
  10   8   2        5.61        7.98      0.30 o 
  11   8   2      217.45      223.67      1.84 o 
  12   8   2      351.39      364.11      2.65 o 
  13   8   2       13.79       13.52      0.83 o 
  14   8   2      269.12      278.93      2.33 o 
  15   8   2      136.27      136.52      1.61 o 
  16   8   2       86.36       73.77      1.45 o 
  17   8   2      258.00      248.10      2.67 o 
  18   8   2      616.12      616.48      4.66 o 
  19   8   2      269.20      266.61      2.88 o 
  20   8   2       26.54       26.82      0.97 o 
  21   8   2        1.53        1.61      0.83 o 
  22   8   2       82.81       81.82      1.47 o 
  23   8   2       23.79       23.38      1.02 o 
  24   8   2       27.25       26.50      1.24 o 
  25   8   2       46.16       49.72      1.71 o 
   0   9   2       43.30       40.85      1.27 o 
   1   9   2      178.23      180.22      1.51 o 
   2   9   2       75.63       75.67      1.10 o 
   3   9   2      713.53      701.08      3.88 o 
   4   9   2      106.61      111.77      1.31 o 
   5   9   2      643.21      616.62      3.25 o 
   6   9   2      166.28      159.86      1.43 o 
   7   9   2      209.22      204.81      1.65 o 
   8   9   2      222.39      224.72      1.39 o 
   9   9   2      106.07       91.44      0.84 o 
  10   9   2       94.21       87.33      0.90 o 
  11   9   2       72.38       67.03      0.85 o 
  12   9   2       24.48       23.77      0.99 o 
  13   9   2      118.18      105.79      1.48 o 
  14   9   2      725.75      718.56      4.97 o 
  15   9   2      327.39      340.86      3.33 o 
  16   9   2      705.78      692.23      4.94 o 
  17   9   2       58.78       61.72      1.46 o 
  18   9   2      116.04      106.41      2.05 o 
  19   9   2      233.68      236.77      2.59 o 
  20   9   2        1.34        2.42      0.70 o 
  21   9   2       28.02       31.83      1.10 o 
  22   9   2       24.93       24.35      0.97 o 
  23   9   2       31.85       33.59      0.97 o 
   0  10   2      565.93      552.99      4.40 o 
   1  10   2      107.59      104.21      1.23 o 
   2  10   2      175.67      177.76      1.50 o 
   3  10   2      415.25      422.07      2.63 o 
   4  10   2      648.37      634.53      3.75 o 
   5  10   2      818.47      794.81      4.20 o 
   6  10   2      199.04      194.62      1.66 o 
   7  10   2      364.36      331.06      2.29 o 
   8  10   2      261.59      242.31      1.93 o 
   9  10   2      166.78      146.97      1.32 o 
  10  10   2      155.44      151.00      1.14 o 
  11  10   2      164.98      167.12      1.19 o 
  12  10   2       36.37       34.61      1.21 o 
  13  10   2       59.69       59.71      1.53 o 
  14  10   2      265.40      269.21      2.32 o 
  15  10   2      337.29      326.68      3.13 o 
  16  10   2      208.78      209.70      2.40 o 
  17  10   2       52.60       51.55      1.32 o 
  18  10   2      153.48      161.78      2.11 o 
  19  10   2      166.46      176.78      1.87 o 
  20  10   2       14.47       14.63      1.12 o 
  21  10   2       15.56       17.63      0.97 o 
   0  11   2      241.45      240.16      2.56 o 
   1  11   2       86.71       90.81      1.20 o 
   2  11   2       99.81       97.60      1.26 o 
   3  11   2      148.72      145.30      1.47 o 
   4  11   2       83.91       85.17      1.29 o 
   5  11   2        9.06        8.99      0.78 o 
   6  11   2      176.13      182.93      1.66 o 
   7  11   2        4.57        5.41      0.64 o 
   8  11   2       58.81       51.37      0.81 o 
   9  11   2       23.08       21.70      0.65 o 
  10  11   2       38.15       38.22      1.27 o 
  11  11   2       38.22       41.32      1.21 o 
  12  11   2       40.08       41.82      1.36 o 
  13  11   2       66.44       67.02      1.84 o 
  14  11   2      448.96      446.73      3.58 o 
  15  11   2       47.25       49.06      1.23 o 
  16  11   2      153.15      149.46      2.15 o 
  17  11   2      113.16      106.00      1.78 o 
  18  11   2       52.29       54.15      1.66 o 
   0  12   2      182.06      186.54      2.52 o 
   1  12   2       60.31       66.79      1.27 o 
   2  12   2       42.91       40.68      0.99 o 
   3  12   2      479.10      492.82      3.23 o 
   4  12   2      239.63      239.31      1.99 o 
   5  12   2      118.55      120.75      1.42 o 
   6  12   2      235.89      234.06      1.81 o 
   7  12   2       12.95       12.63      0.83 o 
   8  12   2       84.78       75.91      1.36 o 
   9  12   2       32.35       30.50      1.39 o 
  10  12   2       29.76       27.22      1.03 o 
  11  12   2       63.56       57.97      1.08 o 
  12  12   2       61.26       63.67      1.57 o 
  13  12   2       33.42       30.20      1.33 o 
  14  12   2      106.97      118.81      1.63 o 
   0  13   2       17.29       16.45      1.34 o 
   1  13   2       39.50       39.64      1.08 o 
   2  13   2       19.09       17.88      1.08 o 
   3  13   2       65.92       69.47      1.39 o 
   4  13   2       42.79       44.35      1.01 o 
   5  13   2        1.76        1.94      0.89 o 
   6  13   2      112.38      115.51      1.93 o 
   7  13   2       67.68       67.79      1.57 o 
   8  13   2       38.65       38.07      1.30 o 
   2   0   3     3444.76     3122.88     28.93 o 
   4   0   3     9221.87     8889.80    104.59 o 
   6   0   3     2242.74     2224.07     19.21 o 
   8   0   3      392.31      412.99      3.40 o 
  10   0   3     1907.98     1948.13     25.67 o 
  12   0   3     1239.90     1289.14     16.12 o 
  14   0   3     1807.84     1862.46     40.47 o 
  16   0   3     1699.80     1805.04     16.90 o 
  18   0   3      553.96      564.06      4.11 o 
  20   0   3       47.84       45.90      1.03 o 
  22   0   3        5.65        7.61      0.58 o 
  24   0   3       60.60       57.24      1.35 o 
  26   0   3        0.69        0.97      0.94 o 
  28   0   3       15.80       16.86      1.62 o 
  30   0   3      158.28      157.78      3.30 o 
   1   1   3     4255.39     4020.54     27.83 o 
   2   1   3      567.29      558.68      3.29 o 
   3   1   3      916.24      947.25      4.73 o 
   4   1   3     1692.37     1623.06     18.83 o 
   5   1   3      645.69      644.80      4.93 o 
   6   1   3      183.82      205.32      2.22 o 
   7   1   3      399.90      390.47      2.68 o 
   8   1   3      345.39      344.31      2.98 o 
   9   1   3      986.19     1060.88      8.44 o 
  10   1   3     1626.32     1696.77     12.55 o 
  11   1   3      202.64      213.12      2.43 o 
  12   1   3      317.67      331.64      2.60 o 
  13   1   3      140.21      154.36      1.33 o 
  14   1   3      226.22      230.84      1.90 o 
  15   1   3      420.34      415.05      2.70 o 
  16   1   3      559.77      557.17      4.41 o 
  17   1   3      500.95      506.78      3.53 o 
  18   1   3       85.48       84.65      1.34 o 
  19   1   3     2983.06     2968.22     19.72 o 
  20   1   3      960.63      930.01      4.89 o 
  21   1   3     3108.93     3137.46     21.13 o 
  22   1   3      501.89      478.22      3.28 o 
  23   1   3      202.46      166.82      1.15 o 
  24   1   3      115.12      108.04      1.12 o 
  25   1   3     1266.85     1232.23      6.57 o 
  26   1   3      286.05      294.00      2.16 o 
  27   1   3      208.47      218.50      2.14 o 
  28   1   3       20.54       22.47      0.98 o 
  29   1   3      216.87      207.37      1.98 o 
  30   1   3       15.00       15.88      1.01 o 
   1   2   3     3446.47     3290.98     17.89 o 
   2   2   3     1016.22     1047.91      5.08 o 
   3   2   3      268.45      325.05      1.75 o 
   4   2   3     3911.05     3915.86     23.63 o 
   5   2   3     5057.22     4855.70     30.76 o 
   6   2   3      983.97      979.49      5.36 o 
   7   2   3     4856.68     4937.67     31.14 o 
   8   2   3      130.40      157.61      1.93 o 
   9   2   3     3659.82     3621.60     21.56 o 
  10   2   3      633.18      718.64      7.15 o 
  11   2   3     1059.26     1040.63      5.03 o 
  12   2   3      317.26      330.70      1.76 o 
  13   2   3      197.57      195.44      1.20 o 
  14   2   3      603.39      632.98      3.19 o 
  15   2   3        8.04        9.63      0.49 o 
  16   2   3      123.83      129.11      1.18 o 
  17   2   3       90.17       84.26      1.06 o 
  18   2   3       71.70       70.12      1.08 o 
  19   2   3       87.58       81.74      1.14 o 
  20   2   3       72.92       69.71      0.78 o 
  21   2   3       71.90       70.71      1.00 o 
  22   2   3       37.60       37.81      0.60 o 
  23   2   3      125.04      112.04      0.81 o 
  24   2   3      119.90      116.07      0.97 o 
  25   2   3       21.42       19.62      0.58 o 
  26   2   3       70.22       72.78      0.99 o 
  27   2   3       29.95       31.92      1.16 o 
  28   2   3       46.95       49.80      1.29 o 
  29   2   3       35.26       36.78      1.60 o 
  30   2   3       20.59       26.23      1.40 o 
   1   3   3        0.65        4.37      0.44 o 
   2   3   3     1105.42     1131.80      8.49 o 
   3   3   3      644.70      684.27      4.82 o 
   4   3   3     2621.46     2547.05     11.94 o 
   5   3   3      272.80      265.62      1.77 o 
   6   3   3      328.72      328.45      3.37 o 
   7   3   3      320.07      301.29      1.57 o 
   8   3   3      559.08      590.84      3.10 o 
   9   3   3      217.03      231.82      1.50 o 
  10   3   3      352.12      379.15      2.11 o 
  11   3   3      969.42      965.96      5.08 o 
  12   3   3     2182.78     2329.12     16.72 o 
  13   3   3      985.40     1032.13      5.42 o 
  14   3   3      352.80      334.74      2.01 o 
  15   3   3      146.45      145.52      1.12 o 
  16   3   3     1675.00     1730.07      8.70 o 
  17   3   3      631.94      620.19      3.41 o 
  18   3   3      565.39      587.60      3.09 o 
  19   3   3      184.38      171.34      0.99 o 
  20   3   3      474.21      480.22      2.80 o 
  21   3   3      167.76      163.07      1.41 o 
  22   3   3      209.14      192.13      1.39 o 
  23   3   3      312.08      289.64      1.88 o 
  24   3   3       59.25       51.77      0.80 o 
  25   3   3       65.85       58.96      1.18 o 
  26   3   3       18.66       17.58      1.03 o 
  27   3   3       49.73       50.67      1.46 o 
  28   3   3        0.42        0.67      0.93 o 
  29   3   3       89.68       86.14      1.86 o 
   1   4   3     1322.76     1400.15      8.06 o 
   2   4   3     2240.73     2501.30     11.97 o 
   3   4   3      303.14      315.42      1.59 o 
   4   4   3      707.88      788.79      3.51 o 
   5   4   3     2894.49     3059.68     15.14 o 
   6   4   3      568.17      671.70      4.27 o 
   7   4   3      438.64      395.81      2.09 o 
   8   4   3      296.49      308.40      1.76 o 
   9   4   3      177.66      154.46      1.21 o 
  10   4   3      200.65      197.46      1.45 o 
  11   4   3      146.11      148.06      1.26 o 
  12   4   3      184.41      185.42      1.34 o 
  13   4   3      141.02      132.29      1.23 o 
  14   4   3      281.18      269.90      1.98 o 
  15   4   3     1677.26     1640.37      9.48 o 
  16   4   3      543.12      547.18      3.49 o 
  17   4   3      287.65      299.23      2.02 o 
  18   4   3      104.73      100.63      1.18 o 
  19   4   3       25.44       27.07      0.63 o 
  20   4   3      372.18      369.20      2.76 o 
  21   4   3      119.99      118.08      1.29 o 
  22   4   3       49.77       47.50      0.93 o 
  23   4   3       15.00       14.70      0.52 o 
  24   4   3       74.96       69.28      1.61 o 
  25   4   3       89.61       87.03      1.70 o 
  26   4   3       90.32       99.12      1.92 o 
  27   4   3        0.07       -0.31      1.12 o 
  28   4   3       54.48       54.48      1.88 o 
  29   4   3      102.64      117.89      2.50 o 
   1   5   3     1263.75     1358.00      7.68 o 
   2   5   3        5.64        7.40      0.41 o 
   3   5   3       20.63       27.38      1.13 o 
   4   5   3      217.35      225.02      1.36 o 
   5   5   3      135.49      134.82      1.10 o 
   6   5   3     1319.53     1345.60      5.69 o 
   7   5   3      339.78      335.08      1.94 o 
   8   5   3       26.72       29.76      0.57 o 
   9   5   3       86.19       85.95      0.93 o 
  10   5   3     1369.19     1442.21      7.69 o 
  11   5   3       85.56       78.54      1.30 o 
  12   5   3      213.78      207.10      1.66 o 
  13   5   3      413.13      388.86      2.51 o 
  14   5   3       22.21       24.26      0.81 o 
  15   5   3      837.20      880.55      5.61 o 
  16   5   3     2652.42     2676.49     17.50 o 
  17   5   3      376.95      335.16      3.25 o 
  18   5   3      382.63      370.09      2.35 o 
  19   5   3       45.74       44.35      0.88 o 
  20   5   3      261.78      243.64      2.06 o 
  21   5   3     1530.61     1542.24     10.05 o 
  22   5   3       68.81       70.98      2.78 o 
  23   5   3      370.12      358.02      2.93 o 
  24   5   3      367.78      358.47      3.28 o 
  25   5   3      409.52      411.45      3.80 o 
  26   5   3       54.90       65.90      2.62 o 
  27   5   3      358.97      420.65      3.96 o 
  28   5   3      163.95      194.85      3.04 o 
   1   6   3      831.10      840.01      3.67 o 
   2   6   3      138.63      128.05      1.02 o 
   3   6   3      490.18      517.26      3.10 o 
   4   6   3     1175.09     1157.27      6.38 o 
   5   6   3      604.57      583.81      2.74 o 
   6   6   3      380.26      395.22      2.09 o 
   7   6   3      501.63      532.64      2.77 o 
   8   6   3      142.28      130.78      1.35 o 
   9   6   3      149.06      155.63      1.22 o 
  10   6   3        5.75        7.05      0.49 o 
  11   6   3       17.71       19.48      0.80 o 
  12   6   3      746.85      749.72      4.55 o 
  13   6   3      302.05      285.06      2.20 o 
  14   6   3      557.74      518.30      3.45 o 
  15   6   3      126.14      125.86      1.38 o 
  16   6   3       20.70       21.70      0.93 o 
  17   6   3      510.67      502.46      3.66 o 
  18   6   3      278.53      266.78      2.46 o 
  19   6   3       79.27       89.11      1.33 o 
  20   6   3      228.33      239.81      2.01 o 
  21   6   3        3.80        3.87      0.64 o 
  22   6   3        8.92        8.44      0.72 o 
  23   6   3      114.07      119.04      1.79 o 
  24   6   3       51.66       54.81      1.59 o 
  25   6   3       29.42       32.67      1.18 o 
  26   6   3       81.59       83.40      1.76 o 
  27   6   3       48.78       50.19      1.33 o 
   1   7   3       68.81       72.70      0.86 o 
   2   7   3      550.82      565.97      2.91 o 
   3   7   3      538.88      532.22      2.54 o 
   4   7   3      234.90      230.30      2.33 o 
   5   7   3     2106.63     2090.18     10.12 o 
   6   7   3       38.73       50.21      1.47 o 
   7   7   3      306.82      327.43      1.84 o 
   8   7   3      252.92      245.39      1.68 o 
   9   7   3       17.47       22.44      0.80 o 
  10   7   3      183.99      185.46      1.55 o 
  11   7   3       33.52       35.16      0.84 o 
  12   7   3       40.71       47.76      0.98 o 
  13   7   3      236.52      254.75      2.36 o 
  14   7   3      134.76      128.09      1.46 o 
  15   7   3      389.23      353.61      2.82 o 
  16   7   3      286.53      252.48      2.31 o 
  17   7   3      193.68      192.31      1.82 o 
  18   7   3      290.31      299.17      2.64 o 
  19   7   3      137.44      143.52      1.85 o 
  20   7   3      486.26      477.80      3.42 o 
  21   7   3      277.80      271.76      2.54 o 
  22   7   3      143.83      142.86      1.54 o 
  23   7   3      114.06      119.24      2.33 o 
  24   7   3       71.71       76.89      1.71 o 
  25   7   3      293.10      313.77      3.66 o 
  26   7   3      123.93      133.99      2.78 o 
   1   8   3      624.02      651.87      3.51 o 
   2   8   3      676.23      658.83      3.34 o 
   3   8   3     1157.09     1192.84      5.90 o 
   4   8   3       39.00       32.40      1.61 o 
   5   8   3     1566.76     1671.45      8.25 o 
   6   8   3      178.68      192.59      1.66 o 
   7   8   3       38.19       53.98      0.73 o 
   8   8   3      620.21      589.65      3.21 o 
   9   8   3      332.86      323.75      2.28 o 
  10   8   3      599.12      571.31      3.50 o 
  11   8   3      109.89      119.11      1.53 o 
  12   8   3      112.20      104.60      1.25 o 
  13   8   3      122.02      121.50      1.41 o 
  14   8   3      103.71      101.13      1.56 o 
  15   8   3       99.10       96.77      1.70 o 
  16   8   3       53.70       53.95      1.19 o 
  17   8   3       86.15       82.62      1.32 o 
  18   8   3       15.03       16.82      1.13 o 
  19   8   3      281.57      284.30      2.83 o 
  20   8   3       65.12       62.27      1.46 o 
  21   8   3       21.41       21.18      0.87 o 
  22   8   3       21.64       24.47      1.23 o 
  23   8   3       11.21       11.86      0.89 o 
  24   8   3       32.68       33.01      1.71 o 
   1   9   3      182.80      188.62      1.64 o 
   2   9   3       70.91       66.16      1.02 o 
   3   9   3      102.20      101.53      1.10 o 
   4   9   3      256.37      251.39      1.74 o 
   5   9   3       79.49       73.48      1.12 o 
   6   9   3      193.23      179.88      1.44 o 
   7   9   3      245.32      237.51      1.58 o 
   8   9   3       55.55       55.44      0.70 o 
   9   9   3      127.08      123.04      1.51 o 
  10   9   3       41.84       41.83      1.22 o 
  11   9   3      252.21      255.42      2.30 o 
  12   9   3       10.26       13.81      0.82 o 
  13   9   3      192.02      203.80      1.77 o 
  14   9   3      287.37      275.19      2.35 o 
  15   9   3      152.79      155.87      2.23 o 
  16   9   3      225.23      218.77      2.43 o 
  17   9   3        6.52        7.97      1.05 o 
  18   9   3       55.42       58.82      1.48 o 
  19   9   3      199.55      199.28      2.47 o 
  20   9   3      141.86      146.44      2.01 o 
  21   9   3       57.43       60.60      1.39 o 
  22   9   3        3.99        5.24      0.98 o 
   1  10   3      377.76      377.61      2.26 o 
   2  10   3      215.38      222.15      1.72 o 
   3  10   3      846.02      866.28      4.73 o 
   4  10   3       36.33       39.31      0.92 o 
   5  10   3      129.26      134.45      1.45 o 
   6  10   3      291.82      276.01      1.84 o 
   7  10   3       48.88       50.58      0.97 o 
   8  10   3      123.07      108.17      1.00 o 
   9  10   3      316.33      294.63      2.24 o 
  10  10   3       24.42       26.47      1.11 o 
  11  10   3        9.69        8.43      1.02 o 
  12  10   3      320.83      318.03      2.81 o 
  13  10   3       28.30       26.66      1.21 o 
  14  10   3       31.62       27.15      0.96 o 
  15  10   3       46.59       44.05      1.29 o 
  16  10   3       89.14       90.75      2.15 o 
  17  10   3      218.73      223.45      2.93 o 
  18  10   3       10.04       10.78      1.20 o 
  19  10   3        9.57       10.99      1.21 o 
  20  10   3        7.08        7.81      0.90 o 
   1  11   3        9.56        8.70      0.80 o 
   2  11   3       10.63       12.21      0.72 o 
   3  11   3      100.45      103.74      1.30 o 
   4  11   3       47.10       47.79      0.97 o 
   5  11   3       17.33       17.15      0.75 o 
   6  11   3       68.24       66.63      1.00 o 
   7  11   3       24.55       23.49      0.83 o 
   8  11   3       29.36       27.97      1.13 o 
   9  11   3      114.73      124.53      1.70 o 
  10  11   3       13.51       16.22      0.97 o 
  11  11   3       54.46       55.96      1.24 o 
  12  11   3       36.99       37.28      1.26 o 
  13  11   3      256.84      257.76      2.52 o 
  14  11   3      235.56      246.82      2.62 o 
  15  11   3       52.28       48.79      1.47 o 
  16  11   3       38.50       38.20      1.58 o 
  17  11   3      400.10      389.02      5.24 o 
   1  12   3      155.14      153.85      1.66 o 
   2  12   3      125.38      126.08      1.45 o 
   3  12   3       16.08       17.05      0.88 o 
   4  12   3      198.14      193.91      1.82 o 
   5  12   3       67.66       72.62      1.36 o 
   6  12   3       16.23       17.11      1.01 o 
   7  12   3       24.38       22.46      1.07 o 
   8  12   3       11.83       12.96      1.08 o 
   9  12   3        7.19        8.43      0.96 o 
  10  12   3       18.52       16.93      1.23 o 
  11  12   3       26.04       28.21      1.50 o 
  12  12   3       92.29       99.82      1.99 o 
   1  13   3      238.54      248.28      2.25 o 
   2  13   3        4.80        3.19      0.75 o 
   3  13   3        0.13        0.70      0.81 o 
   4  13   3       71.41       66.69      1.49 o 
   5  13   3        9.51        9.31      1.10 o 
   0   0   4    12304.77    12101.75    193.48 o 
   2   0   4     3692.59     3524.38     34.53 o 
   4   0   4     3221.25     3073.91     43.19 o 
   6   0   4     4748.25     4670.33     48.66 o 
   8   0   4      716.03      748.51      6.15 o 
  10   0   4     1985.17     2047.42     15.97 o 
  12   0   4      323.36      314.58      3.11 o 
  14   0   4      615.43      575.54      5.42 o 
  16   0   4      245.71      233.67      3.08 o 
  18   0   4      137.89      141.13      2.75 o 
  20   0   4       30.67       35.52      1.70 o 
  22   0   4       40.61       42.54      1.89 o 
  24   0   4      224.16      219.25      5.32 o 
  26   0   4      120.46      119.57      2.29 o 
  28   0   4       24.97       24.81      1.63 o 
   0   1   4     1202.54     1199.31     10.01 o 
   1   1   4       97.26      102.89      1.06 o 
   2   1   4      407.86      395.30      2.13 o 
   3   1   4      118.85      122.02      1.09 o 
   4   1   4      753.65      788.76      4.19 o 
   5   1   4       76.84       77.49      0.86 o 
   6   1   4       22.09       24.65      0.92 o 
   7   1   4     1704.18     1776.85     17.32 o 
   8   1   4      381.46      385.35      3.63 o 
   9   1   4     1960.11     2105.93     14.23 o 
  10   1   4      168.99      172.12      2.11 o 
  11   1   4      927.24      956.89      5.12 o 
  12   1   4      966.88     1001.22      5.67 o 
  13   1   4      161.17      164.02      1.84 o 
  14   1   4      400.09      380.24      2.45 o 
  15   1   4       89.37       84.04      1.13 o 
  16   1   4      124.45      129.73      1.41 o 
  17   1   4      198.08      189.13      1.79 o 
  18   1   4       35.53       39.02      1.02 o 
  19   1   4     3794.59     3930.05     28.26 o 
  20   1   4      257.28      267.04      7.34 o 
  21   1   4     1211.73     1230.45      8.03 o 
  22   1   4      156.50      166.55      1.70 o 
  23   1   4      100.52       94.79      1.39 o 
  24   1   4      586.15      587.51      4.01 o 
  25   1   4      245.62      234.50      2.16 o 
  26   1   4       34.58       31.40      1.60 o 
  27   1   4       49.63       51.71      1.14 o 
  28   1   4        0.40        1.30      0.58 o 
  29   1   4       79.24       81.70      2.17 o 
   0   2   4      896.23      984.95      7.32 o 
   1   2   4     5516.29     5567.80     34.83 o 
   2   2   4     1664.62     1857.16     13.93 o 
   3   2   4     3735.18     3655.39     22.11 o 
   4   2   4     1154.45     1239.58      6.38 o 
   5   2   4      201.72      202.99      1.26 o 
   6   2   4      243.20      256.55      1.51 o 
   7   2   4      107.75      120.77      1.43 o 
   8   2   4     3391.65     3506.09     27.28 o 
   9   2   4     1724.35     1767.35     10.22 o 
  10   2   4      916.87      889.67      5.59 o 
  11   2   4      460.76      452.30      2.45 o 
  12   2   4       70.38       73.84      1.29 o 
  13   2   4      870.88      924.34      4.79 o 
  14   2   4      560.30      557.00      2.85 o 
  15   2   4      454.54      440.80      2.61 o 
  16   2   4      695.57      689.67      4.01 o 
  17   2   4      206.36      207.18      1.78 o 
  18   2   4      216.56      221.22      1.79 o 
  19   2   4       24.93       25.09      0.70 o 
  20   2   4       23.29       19.88      0.77 o 
  21   2   4       14.29       12.73      0.64 o 
  22   2   4      115.75      113.47      1.24 o 
  23   2   4       21.21       18.89      0.70 o 
  24   2   4       58.39       57.42      0.85 o 
  25   2   4        0.29        0.52      0.35 o 
  26   2   4      110.59      114.21      2.13 o 
  27   2   4       47.47       47.86      1.26 o 
  28   2   4       89.15       93.23      1.88 o 
  29   2   4       25.58       30.46      1.55 o 
   0   3   4     1331.53     1371.13     13.71 o 
   1   3   4      220.80      223.50      1.52 o 
   2   3   4      234.87      212.65      1.86 o 
   3   3   4      407.23      395.82      2.80 o 
   4   3   4       36.18       40.81      0.60 o 
   5   3   4      314.80      340.08      1.66 o 
   6   3   4        5.92        8.68      0.35 o 
   7   3   4      295.18      306.50      1.54 o 
   8   3   4      133.88      135.80      0.84 o 
   9   3   4      242.57      236.56      1.56 o 
  10   3   4       94.04       93.78      0.95 o 
  11   3   4      106.31      100.01      1.34 o 
  12   3   4      260.45      272.97      2.16 o 
  13   3   4      168.64      148.10      1.63 o 
  14   3   4      416.05      396.30      3.22 o 
  15   3   4     1496.66     1498.88     10.19 o 
  16   3   4     1534.76     1574.65     10.40 o 
  17   3   4      970.51      914.57      6.91 o 
  18   3   4      111.31      109.32      1.45 o 
  19   3   4      305.65      306.71      2.28 o 
  20   3   4      416.74      409.74      2.95 o 
  21   3   4       69.57       68.89      1.06 o 
  22   3   4      114.17      105.65      1.12 o 
  23   3   4       65.66       62.51      1.00 o 
  24   3   4      149.37      147.77      2.25 o 
  25   3   4       12.97       10.69      1.26 o 
  26   3   4      128.05      128.42      2.04 o 
  27   3   4       12.12        9.35      1.13 o 
  28   3   4       62.05       70.43      1.72 o 
   0   4   4     8462.23     8557.85     93.52 o 
   1   4   4     9638.22     9524.51     74.42 o 
   2   4   4     3925.52     4058.59     35.94 o 
   3   4   4      264.22      269.84      7.30 o 
   4   4   4     1141.59     1104.44      5.31 o 
   5   4   4     4192.08     4300.31     24.27 o 
   6   4   4      163.48      164.42      2.50 o 
   7   4   4      196.58      180.07      1.22 o 
   8   4   4       56.86       64.91      1.32 o 
   9   4   4       94.22       96.02      1.04 o 
  10   4   4       14.19       16.01      0.66 o 
  11   4   4     1796.00     1910.14     11.63 o 
  12   4   4      109.69      102.28      2.07 o 
  13   4   4      380.21      355.50      2.30 o 
  14   4   4     1195.54     1203.46      7.47 o 
  15   4   4      871.71      893.52      6.30 o 
  16   4   4        2.33        2.05      0.76 o 
  17   4   4      167.51      166.81      1.80 o 
  18   4   4      305.74      304.14      2.44 o 
  19   4   4       40.24       37.88      1.27 o 
  20   4   4       16.87       16.73      1.22 o 
  21   4   4       46.17       51.06      1.58 o 
  22   4   4      149.88      151.82      2.15 o 
  23   4   4        5.63        8.74      1.43 o 
  24   4   4      138.41      131.43      2.43 o 
  25   4   4       17.17       18.07      1.41 o 
  26   4   4      143.40      151.76      2.73 o 
  27   4   4       12.93       17.18      1.24 o 
  28   4   4        7.47        7.85      1.24 o 
   0   5   4      265.26      273.26      2.80 o 
   1   5   4      570.55      586.80      3.25 o 
   2   5   4     1476.75     1550.45      9.90 o 
   3   5   4      140.74      144.15      1.36 o 
   4   5   4       36.87       36.99      0.59 o 
   5   5   4      682.66      652.73      4.33 o 
   6   5   4      305.53      287.33      1.51 o 
   7   5   4        4.36        6.49      0.52 o 
   8   5   4      321.81      325.25      1.98 o 
   9   5   4       91.00       92.27      1.00 o 
  10   5   4      269.20      263.80      1.94 o 
  11   5   4      511.21      500.40      3.41 o 
  12   5   4      751.56      724.16      4.41 o 
  13   5   4      100.56      108.33      2.09 o 
  14   5   4      133.79      123.95      1.26 o 
  15   5   4      599.69      538.52      3.21 o 
  16   5   4      737.76      669.31      4.14 o 
  17   5   4      635.89      605.31      3.67 o 
  18   5   4       88.67       90.06      0.91 o 
  19   5   4       45.59       42.73      0.97 o 
  20   5   4       53.11       51.45      1.41 o 
  21   5   4      243.14      228.39      2.49 o 
  22   5   4      167.68      163.91      2.65 o 
  23   5   4      143.21      143.45      2.44 o 
  24   5   4      163.88      174.26      2.73 o 
  25   5   4      209.13      220.86      3.36 o 
  26   5   4       13.45       12.01      1.57 o 
  27   5   4      248.58      272.67      4.16 o 
   0   6   4     4351.11     4617.77     39.90 o 
   1   6   4      378.54      444.49      3.46 o 
   2   6   4       27.19       24.91      0.93 o 
   3   6   4      839.51      832.73      4.27 o 
   4   6   4     2612.77     2642.82     13.94 o 
   5   6   4     1947.81     1912.23     10.19 o 
   6   6   4       36.95       37.15      0.89 o 
   7   6   4       48.89       61.75      1.19 o 
   8   6   4       30.41       30.32      0.79 o 
   9   6   4      144.01      138.13      1.33 o 
  10   6   4       61.98       66.28      1.11 o 
  11   6   4       28.22       29.20      0.96 o 
  12   6   4      712.74      732.62      4.53 o 
  13   6   4      128.91      140.41      1.65 o 
  14   6   4       40.52       37.20      1.09 o 
  15   6   4      354.46      336.32      2.64 o 
  16   6   4       25.91       25.83      0.74 o 
  17   6   4        0.61        1.11      0.53 o 
  18   6   4      145.09      141.92      1.48 o 
  19   6   4       15.82       16.72      0.62 o 
  20   6   4       37.52       37.39      0.64 o 
  21   6   4      237.97      246.40      2.80 o 
  22   6   4       27.57       26.96      1.59 o 
  23   6   4       19.00       17.80      1.44 o 
  24   6   4       28.83       27.91      2.23 o 
  25   6   4      119.67      121.51      2.40 o 
  26   6   4       18.11       17.92      1.50 o 
   0   7   4      659.68      711.20      4.95 o 
   1   7   4      269.08      270.56      1.78 o 
   2   7   4      490.04      491.34      2.87 o 
   3   7   4      669.42      644.31      3.69 o 
   4   7   4      789.17      794.96      4.33 o 
   5   7   4      582.13      566.95      2.96 o 
   6   7   4       94.53       92.80      1.06 o 
   7   7   4      170.75      169.59      1.51 o 
   8   7   4      153.00      141.72      1.58 o 
   9   7   4      670.02      648.98      3.98 o 
  10   7   4       57.98       60.61      1.23 o 
  11   7   4      128.64      125.50      1.62 o 
  12   7   4       70.70       66.70      1.06 o 
  13   7   4       44.01       52.42      1.11 o 
  14   7   4      119.88      109.71      1.55 o 
  15   7   4      157.26      147.36      1.67 o 
  16   7   4      115.09       95.02      1.56 o 
  17   7   4       66.51       59.48      1.17 o 
  18   7   4      302.73      302.82      2.38 o 
  19   7   4      208.15      211.00      2.03 o 
  20   7   4      244.39      246.37      2.90 o 
  21   7   4       20.90       19.47      1.00 o 
  22   7   4      341.92      350.26      3.46 o 
  23   7   4      149.00      149.69      2.54 o 
  24   7   4       80.96       83.93      2.24 o 
   0   8   4      220.99      216.63      2.24 o 
   1   8   4      979.19      954.79      4.64 o 
   2   8   4       39.50       48.23      2.28 o 
   3   8   4     1007.64      972.96      4.82 o 
   4   8   4      781.86      779.94      4.25 o 
   5   8   4      578.01      573.30      3.32 o 
   6   8   4      416.72      371.83      2.25 o 
   7   8   4      453.22      391.09      2.32 o 
   8   8   4      587.50      556.99      3.58 o 
   9   8   4      136.92      118.65      1.47 o 
  10   8   4      407.50      385.12      2.84 o 
  11   8   4      123.96      125.37      1.61 o 
  12   8   4       19.60       18.85      1.07 o 
  13   8   4       43.69       46.37      1.21 o 
  14   8   4       65.59       56.88      1.24 o 
  15   8   4       91.75       91.07      1.47 o 
  16   8   4       31.33       33.10      1.20 o 
  17   8   4      235.10      232.71      2.33 o 
  18   8   4      151.56      144.05      1.94 o 
  19   8   4      431.04      438.32      3.28 o 
  20   8   4       38.13       36.60      1.34 o 
  21   8   4        1.42        2.43      0.85 o 
  22   8   4       84.22       84.49      1.50 o 
  23   8   4       64.52       63.74      1.75 o 
   0   9   4       51.58       50.25      1.43 o 
   1   9   4       18.70       16.72      0.76 o 
   2   9   4       17.13       19.42      0.77 o 
   3   9   4      104.98      107.08      1.20 o 
   4   9   4        7.39        8.12      0.50 o 
   5   9   4       45.32       46.36      0.93 o 
   6   9   4        1.12        1.30      0.62 o 
   7   9   4      322.24      304.35      1.97 o 
   8   9   4       96.67       95.68      1.48 o 
   9   9   4       12.94       16.43      0.94 o 
  10   9   4       59.23       58.89      1.07 o 
  11   9   4        1.68        2.25      0.74 o 
  12   9   4        0.86        0.68      0.85 o 
  13   9   4      284.05      279.87      2.59 o 
  14   9   4      236.82      224.53      2.42 o 
  15   9   4       65.89       60.18      1.66 o 
  16   9   4       64.02       64.41      1.61 o 
  17   9   4      400.69      402.68      3.40 o 
  18   9   4      336.90      335.67      3.18 o 
  19   9   4      192.68      202.83      2.80 o 
  20   9   4      373.70      386.10      5.04 o 
  21   9   4      252.77      235.11      3.87 o 
   0  10   4      410.05      438.74      3.58 o 
   1  10   4       46.95       46.62      1.01 o 
   2  10   4      139.91      143.42      1.38 o 
   3  10   4      141.76      136.42      1.33 o 
   4  10   4      146.71      147.57      1.28 o 
   5  10   4      103.54       88.96      1.31 o 
   6  10   4      352.38      346.55      2.42 o 
   7  10   4        4.75        5.48      0.78 o 
   8  10   4      276.23      263.57      2.35 o 
   9  10   4       14.20       12.36      0.96 o 
  10  10   4       26.81       26.81      0.99 o 
  11  10   4       65.73       72.21      1.39 o 
  12  10   4       59.11       64.42      1.48 o 
  13  10   4      229.12      235.07      2.66 o 
  14  10   4      113.50      119.89      1.94 o 
  15  10   4       55.15       61.43      1.34 o 
  16  10   4       45.41       48.53      1.61 o 
  17  10   4       68.40       67.14      1.26 o 
  18  10   4       62.52       62.49      1.36 o 
   0  11   4       77.55       71.50      1.64 o 
   1  11   4        8.15        8.97      0.68 o 
   2  11   4       70.63       71.21      1.12 o 
   3  11   4      101.94      106.22      1.31 o 
   4  11   4       76.95       81.73      1.05 o 
   5  11   4      153.59      142.49      1.76 o 
   6  11   4       59.95       61.09      1.50 o 
   7  11   4       57.25       62.30      1.18 o 
   8  11   4       72.98       74.56      1.26 o 
   9  11   4       22.20       20.42      1.14 o 
  10  11   4      206.22      214.48      2.13 o 
  11  11   4       74.83       75.85      1.53 o 
  12  11   4       85.78       81.14      1.47 o 
  13  11   4       69.90       75.47      1.99 o 
  14  11   4       66.51       76.80      1.72 o 
  15  11   4      239.74      231.29      3.14 o 
   0  12   4       71.48       81.87      1.84 o 
   1  12   4      172.35      184.50      1.75 o 
   2  12   4       24.40       28.77      0.88 o 
   3  12   4       18.95       18.92      1.04 o 
   4  12   4        3.99        4.77      1.07 o 
   5  12   4        9.64       11.81      1.02 o 
   6  12   4       45.13       44.19      1.08 o 
   7  12   4       42.87       44.94      1.35 o 
   8  12   4        5.36        4.86      0.85 o 
   9  12   4      216.97      216.67      2.71 o 
  10  12   4       85.17       83.85      1.62 o 
   2   0   5     1451.61     1502.77     13.52 o 
   4   0   5     3929.40     3894.49     49.33 o 
   6   0   5     2130.69     2246.24     28.26 o 
   8   0   5     2024.38     2198.87     20.37 o 
  10   0   5      796.40      792.87      6.14 o 
  12   0   5      509.16      519.17      4.17 o 
  14   0   5       32.56       27.83      1.29 o 
  16   0   5     1067.93     1058.64      8.77 o 
  18   0   5     1089.86     1038.35      9.01 o 
  20   0   5     1276.10     1234.73     10.88 o 
  22   0   5      194.33      185.56      2.21 o 
  24   0   5      158.63      160.29      2.60 o 
  26   0   5       38.00       44.18      1.70 o 
  28   0   5      180.13      190.56      3.03 o 
   1   1   5      535.03      521.09      3.30 o 
   2   1   5        7.84       10.80      0.61 o 
   3   1   5      612.21      589.26      3.41 o 
   4   1   5       59.28       64.75      0.96 o 
   5   1   5      211.82      214.27      1.53 o 
   6   1   5       14.66       15.73      0.58 o 
   7   1   5      316.89      335.03      1.89 o 
   8   1   5        8.87       11.70      0.32 o 
   9   1   5      970.38     1012.82      6.09 o 
  10   1   5      248.41      249.77      1.59 o 
  11   1   5       87.78       73.81      0.74 o 
  12   1   5      572.18      593.17      3.81 o 
  13   1   5      220.60      230.43      1.69 o 
  14   1   5      212.10      224.56      2.09 o 
  15   1   5     1032.05     1023.78      6.65 o 
  16   1   5      406.34      419.46      3.01 o 
  17   1   5      162.86      168.00      1.68 o 
  18   1   5      378.24      397.16      2.85 o 
  19   1   5     1862.81     1879.16     12.35 o 
  20   1   5     1408.65     1456.33      9.50 o 
  21   1   5      412.34      396.60      4.00 o 
  22   1   5      273.74      268.63      2.17 o 
  23   1   5      132.63      131.73      1.66 o 
  24   1   5      137.08      130.45      1.50 o 
  25   1   5      128.86      130.44      1.56 o 
  26   1   5       56.00       59.66      2.14 o 
  27   1   5       79.20       79.56      1.64 o 
  28   1   5        9.78        9.15      1.22 o 
   1   2   5     1471.40     1526.14      8.33 o 
   2   2   5      720.30      707.76      3.48 o 
   3   2   5       75.83       90.60      0.92 o 
   4   2   5      302.14      331.59      1.71 o 
   5   2   5     1098.05     1226.19      8.68 o 
   6   2   5      424.47      486.79      2.82 o 
   7   2   5       29.32       27.30      0.86 o 
   8   2   5      877.03      918.14      5.08 o 
   9   2   5      703.87      680.45      3.76 o 
  10   2   5      878.68      894.44      6.07 o 
  11   2   5        2.29        2.26      0.44 o 
  12   2   5      222.99      221.54      1.44 o 
  13   2   5      163.84      174.59      1.18 o 
  14   2   5      882.29      872.35      5.25 o 
  15   2   5     1053.04     1064.99      6.24 o 
  16   2   5      113.52      119.08      1.29 o 
  17   2   5      160.70      161.24      1.61 o 
  18   2   5      202.12      193.75      1.73 o 
  19   2   5      101.53       97.95      1.17 o 
  20   2   5      233.24      224.68      1.80 o 
  21   2   5       11.60        9.75      0.72 o 
  22   2   5       41.53       39.69      0.84 o 
  23   2   5        8.19        8.05      0.65 o 
  24   2   5       30.26       31.24      1.18 o 
  25   2   5       45.00       48.41      1.65 o 
  26   2   5       52.53       54.84      1.70 o 
  27   2   5        9.67        9.61      1.29 o 
   1   3   5      553.02      575.91      2.96 o 
   2   3   5      431.30      431.70      2.30 o 
   3   3   5       27.28       26.69      0.57 o 
   4   3   5      184.76      180.44      1.20 o 
   5   3   5      260.85      262.45      1.54 o 
   6   3   5      153.87      155.49      1.28 o 
   7   3   5      140.85      134.12      1.03 o 
   8   3   5      130.30      126.87      1.12 o 
   9   3   5      366.98      348.37      2.45 o 
  10   3   5      277.52      266.21      1.81 o 
  11   3   5        1.38        0.86      0.41 o 
  12   3   5       20.47       23.42      0.63 o 
  13   3   5      208.21      212.03      1.53 o 
  14   3   5      188.14      206.86      1.46 o 
  15   3   5     1095.89     1131.97      7.95 o 
  16   3   5      316.83      324.84      2.95 o 
  17   3   5      213.04      189.58      1.89 o 
  18   3   5      539.07      532.50      4.88 o 
  19   3   5      562.55      571.01      5.50 o 
  20   3   5      272.48      272.83      2.80 o 
  21   3   5      404.40      415.41      3.68 o 
  22   3   5      317.42      314.22      3.11 o 
  23   3   5      151.22      139.32      2.47 o 
  24   3   5      732.52      729.65      5.68 o 
  25   3   5      211.38      224.84      3.28 o 
  26   3   5       96.31      113.01      2.24 o 
  27   3   5      312.01      351.79      3.99 o 
   1   4   5     1683.19     1729.04      9.25 o 
   2   4   5     2220.70     2372.62     13.43 o 
   3   4   5      284.99      299.35      4.37 o 
   4   4   5     1207.41     1148.77      6.09 o 
   5   4   5      395.58      419.02      6.73 o 
   6   4   5      220.69      224.82      1.41 o 
   7   4   5      232.09      251.33      1.45 o 
   8   4   5      266.46      238.69      1.54 o 
   9   4   5       88.46       88.41      0.95 o 
  10   4   5      403.12      398.65      3.11 o 
  11   4   5      730.95      734.99      5.05 o 
  12   4   5        3.72        4.02      0.87 o 
  13   4   5      176.24      168.21      2.00 o 
  14   4   5      554.74      521.00      4.06 o 
  15   4   5      104.49       98.38      1.48 o 
  16   4   5      136.73      129.72      1.85 o 
  17   4   5      155.95      152.59      2.03 o 
  18   4   5      266.19      281.04      2.62 o 
  19   4   5        9.96       11.40      1.24 o 
  20   4   5       70.42       76.08      2.14 o 
  21   4   5       20.05       19.12      1.18 o 
  22   4   5       91.10       97.01      2.00 o 
  23   4   5       59.04       60.18      1.72 o 
  24   4   5       13.89       17.36      1.49 o 
  25   4   5        3.23        2.96      1.29 o 
  26   4   5       16.21       17.00      1.40 o 
   1   5   5      330.70      307.81      2.51 o 
   2   5   5      722.68      713.34      3.97 o 
   3   5   5      309.08      308.72      2.07 o 
   4   5   5       52.50       47.58      1.17 o 
   5   5   5     1008.47      986.89      5.17 o 
   6   5   5       87.29       87.21      1.02 o 
   7   5   5      239.77      253.09      1.66 o 
   8   5   5      271.01      263.95      2.13 o 
   9   5   5       22.37       26.46      0.97 o 
  10   5   5      152.25      159.29      2.07 o 
  11   5   5      291.53      309.24      2.74 o 
  12   5   5      473.73      478.30      3.99 o 
  13   5   5      678.19      694.18      5.30 o 
  14   5   5       57.89       44.55      1.57 o 
  15   5   5      442.97      382.93      3.24 o 
  16   5   5       50.72       34.18      1.22 o 
  17   5   5       73.16       65.09      1.51 o 
  18   5   5       97.35       95.65      1.77 o 
  19   5   5      126.52      136.61      1.87 o 
  20   5   5       10.41        8.31      0.92 o 
  21   5   5       26.75       29.89      1.35 o 
  22   5   5      171.12      168.75      2.54 o 
  23   5   5       96.60       88.36      2.10 o 
  24   5   5      137.59      145.51      2.43 o 
  25   5   5      108.48      119.97      2.32 o 
   1   6   5      519.24      506.87      4.54 o 
   2   6   5     2047.71     2115.44     12.95 o 
   3   6   5      607.05      604.30      3.30 o 
   4   6   5      568.44      577.76      3.14 o 
   5   6   5      260.05      282.42      1.70 o 
   6   6   5      639.81      681.46      3.64 o 
   7   6   5       30.00       37.46      1.01 o 
   8   6   5      290.37      250.18      2.20 o 
   9   6   5      700.19      669.52      4.63 o 
  10   6   5      134.06      117.71      1.52 o 
  11   6   5       16.19       14.31      0.78 o 
  12   6   5      385.55      376.53      2.82 o 
  13   6   5      153.22      137.23      1.76 o 
  14   6   5      583.90      577.11      4.09 o 
  15   6   5       54.78       54.03      1.56 o 
  16   6   5      339.98      334.05      3.02 o 
  17   6   5       26.76       27.22      1.25 o 
  18   6   5       41.36       40.33      1.16 o 
  19   6   5       62.04       66.18      1.55 o 
  20   6   5        7.77        6.17      0.94 o 
  21   6   5       12.23       11.40      0.93 o 
  22   6   5       48.89       44.36      1.76 o 
  23   6   5       15.39       16.40      1.34 o 
  24   6   5       79.52       82.06      2.29 o 
   1   7   5       85.70       85.95      1.27 o 
   2   7   5      371.38      366.31      2.65 o 
   3   7   5       29.52       29.78      1.33 o 
   4   7   5       80.78       72.15      0.90 o 
   5   7   5      424.05      421.44      2.58 o 
   6   7   5      113.78      109.87      0.84 o 
   7   7   5        6.58        5.47      0.73 o 
   8   7   5       12.77       14.67      0.90 o 
   9   7   5      102.12       94.44      1.43 o 
  10   7   5      213.78      200.54      3.59 o 
  11   7   5      418.27      417.51      4.10 o 
  12   7   5       50.34       48.30      1.01 o 
  13   7   5       36.99       30.91      0.88 o 
  14   7   5      265.66      259.15      2.28 o 
  15   7   5       66.77       73.99      1.69 o 
  16   7   5       23.49       19.18      1.59 o 
  17   7   5      215.82      211.06      2.55 o 
  18   7   5      191.50      195.51      2.56 o 
  19   7   5      348.06      346.92      3.80 o 
  20   7   5      307.51      320.50      3.38 o 
  21   7   5      163.11      168.96      2.65 o 
  22   7   5       57.18       52.95      1.62 o 
  23   7   5      101.36      101.06      2.26 o 
   1   8   5        4.60        7.14      0.67 o 
   2   8   5      438.28      445.35      2.89 o 
   3   8   5      471.23      479.29      3.51 o 
   4   8   5      621.18      629.33      3.99 o 
   5   8   5      101.76      110.92      1.15 o 
   6   8   5      230.81      202.17      1.41 o 
   7   8   5      155.72      147.82      1.69 o 
   8   8   5      156.71      150.89      1.70 o 
   9   8   5       73.74       76.06      1.09 o 
  10   8   5      156.54      141.80      1.61 o 
  11   8   5       27.17       23.70      0.96 o 
  12   8   5       45.36       39.56      1.10 o 
  13   8   5       94.33       96.94      1.37 o 
  14   8   5       88.61       78.53      1.41 o 
  15   8   5       37.22       37.56      1.00 o 
  16   8   5       50.43       59.22      1.29 o 
  17   8   5       19.11       20.85      1.38 o 
  18   8   5       34.47       34.17      1.39 o 
  19   8   5       89.31       94.50      3.39 o 
  20   8   5       17.78       15.07      1.58 o 
  21   8   5      100.55      106.55      2.57 o 
   1   9   5       18.14       18.57      0.84 o 
   2   9   5       82.04       73.81      1.36 o 
   3   9   5      198.46      196.91      1.84 o 
   4   9   5      253.04      245.96      1.77 o 
   5   9   5       37.76       36.47      0.99 o 
   6   9   5       15.13       15.27      0.50 o 
   7   9   5      249.57      244.67      2.07 o 
   8   9   5      116.56      115.60      1.67 o 
   9   9   5       39.60       40.95      1.15 o 
  10   9   5       51.95       51.52      1.19 o 
  11   9   5      116.61      119.22      1.59 o 
  12   9   5       53.43       53.42      1.20 o 
  13   9   5       45.21       48.27      1.13 o 
  14   9   5       45.09       51.13      1.13 o 
  15   9   5       28.05       24.25      1.08 o 
  16   9   5       57.23       57.51      1.53 o 
  17   9   5       28.90       26.96      1.55 o 
  18   9   5      224.01      250.89      6.47 o 
  19   9   5       94.75       81.81      2.50 o 
   1  10   5       74.79       73.18      1.26 o 
   2  10   5      342.13      347.67      2.69 o 
   3  10   5        4.22        3.03      0.61 o 
   4  10   5      274.10      271.84      2.15 o 
   5  10   5       43.04       42.60      1.37 o 
   6  10   5      180.73      185.39      2.00 o 
   7  10   5      234.64      250.66      2.39 o 
   8  10   5      206.51      193.52      2.48 o 
   9  10   5       58.32       55.12      1.49 o 
  10  10   5       38.15       40.24      1.46 o 
  11  10   5       10.82       11.84      0.99 o 
  12  10   5       60.23       67.54      1.53 o 
  13  10   5      152.38      157.40      2.04 o 
  14  10   5        9.07        7.53      0.96 o 
  15  10   5       40.63       37.81      1.29 o 
  16  10   5       27.50       28.47      1.62 o 
   1  11   5       28.75       33.13      1.50 o 
   2  11   5       16.76       14.98      1.11 o 
   3  11   5       60.93       65.05      1.22 o 
   4  11   5        9.84        9.73      0.78 o 
   5  11   5        6.41        8.23      0.96 o 
   6  11   5      160.80      158.72      1.83 o 
   7  11   5      152.39      156.90      2.01 o 
   8  11   5      156.54      166.11      2.31 o 
   9  11   5        2.35        2.70      0.97 o 
  10  11   5       52.70       53.01      1.79 o 
  11  11   5      183.60      195.17      2.84 o 
  12  11   5        5.34        8.07      1.08 o 
   1  12   5       56.74       59.01      1.46 o 
   2  12   5       70.04       77.78      1.39 o 
   3  12   5      110.43      107.17      1.68 o 
   4  12   5       12.67       12.84      0.91 o 
   5  12   5       36.76       33.71      1.25 o 
   0   0   6     2778.32     3067.23     54.76 o 
   2   0   6     1039.69     1189.90     19.57 o 
   4   0   6     2860.50     3031.54     30.92 o 
   6   0   6       20.14       22.91      1.17 o 
   8   0   6     1758.40     1917.24     18.11 o 
  10   0   6      121.81      109.94      1.03 o 
  12   0   6      646.90      634.40      5.27 o 
  14   0   6     1188.91     1255.99     10.70 o 
  16   0   6      519.02      516.24      5.29 o 
  18   0   6        7.57        8.20      1.15 o 
  20   0   6       22.79       21.36      1.19 o 
  22   0   6       19.60       18.39      1.19 o 
  24   0   6      148.57      151.18      2.31 o 
  26   0   6       37.27       36.84      2.65 o 
   0   1   6      560.13      559.46      5.42 o 
   1   1   6       28.63       26.83      0.84 o 
   2   1   6      243.57      245.19      2.10 o 
   3   1   6       37.96       35.58      1.31 o 
   4   1   6       80.44       79.44      1.47 o 
   5   1   6       98.86       99.32      1.07 o 
   6   1   6      238.58      230.11      1.92 o 
   7   1   6      373.27      394.61      2.40 o 
   8   1   6      859.43      868.11      4.63 o 
   9   1   6      321.77      312.25      1.84 o 
  10   1   6      125.23      116.97      1.17 o 
  11   1   6      376.81      371.89      2.16 o 
  12   1   6       72.36       66.65      1.13 o 
  13   1   6      245.45      228.03      1.80 o 
  14   1   6      151.69      151.70      1.66 o 
  15   1   6      610.78      617.78      4.21 o 
  16   1   6      269.50      261.67      2.28 o 
  17   1   6      820.11      840.88      5.20 o 
  18   1   6      176.69      187.12      1.89 o 
  19   1   6       77.13       77.52      1.15 o 
  20   1   6      686.24      693.09      4.54 o 
  21   1   6      449.40      449.93      3.25 o 
  22   1   6       19.87       19.34      0.80 o 
  23   1   6       66.27       74.46      1.23 o 
  24   1   6       17.21       19.40      1.29 o 
  25   1   6       42.97       46.81      1.56 o 
  26   1   6       45.27       46.76      1.62 o 
   0   2   6     1457.53     1486.25     11.92 o 
   1   2   6      200.94      199.51      2.86 o 
   2   2   6      449.33      463.95      2.74 o 
   3   2   6       52.32       43.13      0.76 o 
   4   2   6      146.57      162.55      2.16 o 
   5   2   6      507.89      485.94      3.18 o 
   6   2   6       79.91       87.62      4.20 o 
   7   2   6     1487.55     1532.93      9.04 o 
   8   2   6      145.17      136.29      1.39 o 
   9   2   6      273.59      275.49      1.96 o 
  10   2   6      206.92      213.04      1.61 o 
  11   2   6       68.76       68.09      0.89 o 
  12   2   6       41.78       40.77      0.81 o 
  13   2   6       18.73       21.84      0.64 o 
  14   2   6      172.09      177.05      1.24 o 
  15   2   6       69.60       73.22      1.14 o 
  16   2   6      354.84      346.86      2.40 o 
  17   2   6      504.64      505.73      3.25 o 
  18   2   6       22.55       23.27      0.76 o 
  19   2   6      152.73      158.78      1.75 o 
  20   2   6       36.77       39.48      1.01 o 
  21   2   6       64.16       60.87      1.50 o 
  22   2   6       36.60       37.82      1.41 o 
  23   2   6       66.97       63.39      1.93 o 
  24   2   6       41.38       46.60      1.45 o 
  25   2   6        7.79        6.73      1.37 o 
  26   2   6       12.11       11.58      1.17 o 
   0   3   6      162.58      158.39      1.88 o 
   1   3   6      117.60      115.79      0.99 o 
   2   3   6      226.00      224.53      1.47 o 
   3   3   6       16.57       16.98      0.61 o 
   4   3   6       86.54       88.59      0.94 o 
   5   3   6      439.81      434.14      2.58 o 
   6   3   6       44.52       44.21      0.81 o 
   7   3   6       53.72       51.09      0.86 o 
   8   3   6       43.80       44.10      0.73 o 
   9   3   6      572.99      582.33      4.26 o 
  10   3   6      276.17      276.43      2.05 o 
  11   3   6      299.27      278.76      1.99 o 
  12   3   6       52.49       49.69      0.86 o 
  13   3   6      328.05      331.86      2.29 o 
  14   3   6      138.34      122.64      1.25 o 
  15   3   6        2.43        1.12      0.37 o 
  16   3   6      732.09      706.70      4.85 o 
  17   3   6      745.56      746.50      5.28 o 
  18   3   6      191.04      187.36      2.45 o 
  19   3   6      543.79      565.27      5.21 o 
  20   3   6      656.79      640.69      5.85 o 
  21   3   6       90.35       92.07      2.65 o 
  22   3   6      202.77      199.41      2.99 o 
  23   3   6      232.29      240.77      2.82 o 
  24   3   6       72.28       67.74      2.24 o 
  25   3   6      205.15      204.45      2.79 o 
   0   4   6     1797.16     1833.22     14.11 o 
   1   4   6       99.99      108.46      1.38 o 
   2   4   6      729.57      777.52      4.20 o 
   3   4   6     1540.29     1585.38      8.26 o 
   4   4   6     1684.62     1683.81      9.21 o 
   5   4   6      334.80      327.35      1.98 o 
   6   4   6      112.65      104.11      1.00 o 
   7   4   6      144.30      121.07      1.10 o 
   8   4   6       93.80       85.91      0.89 o 
   9   4   6      261.85      264.61      1.60 o 
  10   4   6      141.39      138.43      1.18 o 
  11   4   6       76.38       75.30      1.20 o 
  12   4   6      446.71      459.28      3.57 o 
  13   4   6       59.75       57.32      1.31 o 
  14   4   6      170.41      172.17      1.97 o 
  15   4   6        8.32        4.42      1.08 o 
  16   4   6      104.58      106.09      1.85 o 
  17   4   6       10.84        9.30      0.85 o 
  18   4   6       52.30       53.79      1.09 o 
  19   4   6       63.54       66.24      1.86 o 
  20   4   6        5.50        6.01      1.23 o 
  21   4   6       41.19       44.31      2.05 o 
  22   4   6        4.09        5.32      1.23 o 
  23   4   6        4.42        3.32      1.32 o 
  24   4   6       18.83       20.54      1.40 o 
  25   4   6       39.34       43.38      3.40 o 
   0   5   6      598.18      607.84      4.57 o 
   1   5   6      217.33      215.00      1.89 o 
   2   5   6      156.29      157.31      1.72 o 
   3   5   6       17.83       18.47      0.79 o 
   4   5   6     1122.69     1103.84      6.27 o 
   5   5   6      595.09      570.51      3.58 o 
   6   5   6      143.45      137.53      1.15 o 
   7   5   6       11.60        8.73      0.53 o 
   8   5   6      109.12      102.66      0.96 o 
   9   5   6      272.77      268.76      2.48 o 
  10   5   6       25.31       24.98      1.33 o 
  11   5   6       46.65       45.69      1.44 o 
  12   5   6       90.07       89.97      1.45 o 
  13   5   6       68.30       63.67      1.48 o 
  14   5   6      225.28      207.59      2.46 o 
  15   5   6      144.25      144.24      2.20 o 
  16   5   6       41.68       33.96      1.28 o 
  17   5   6      729.96      716.40      5.91 o 
  18   5   6        2.55        2.77      0.81 o 
  19   5   6        9.18        7.19      0.96 o 
  20   5   6        0.93        0.62      0.93 o 
  21   5   6       92.98       88.68      2.80 o 
  22   5   6       12.56       12.87      1.66 o 
  23   5   6       79.73       87.92      2.12 o 
  24   5   6      209.78      209.51      3.90 o 
   0   6   6     2884.54     2949.50     24.39 o 
   1   6   6     1484.58     1510.60      8.86 o 
   2   6   6      920.32      922.28      5.85 o 
   3   6   6      706.59      716.28      6.29 o 
   4   6   6     1518.36     1534.07      8.96 o 
   5   6   6      245.90      239.34      2.38 o 
   6   6   6      450.63      387.39      2.39 o 
   7   6   6      647.08      614.89      3.78 o 
   8   6   6      427.14      408.45      3.22 o 
   9   6   6       27.27       23.82      1.17 o 
  10   6   6       56.45       62.98      1.83 o 
  11   6   6      490.35      487.56      3.76 o 
  12   6   6      336.19      328.84      3.35 o 
  13   6   6        5.05        5.10      0.99 o 
  14   6   6      127.89      122.97      2.33 o 
  15   6   6      117.14      110.91      2.02 o 
  16   6   6       94.70      101.50      1.72 o 
  17   6   6       51.04       53.65      2.13 o 
  18   6   6        7.56        6.64      1.03 o 
  19   6   6       22.22       27.01      1.31 o 
  20   6   6       59.32       60.48      2.05 o 
  21   6   6        1.11        1.06      1.26 o 
  22   6   6       38.99       37.55      2.13 o 
   0   7   6      250.78      245.38      3.52 o 
   1   7   6      187.48      190.72      1.85 o 
   2   7   6      541.30      550.32      3.54 o 
   3   7   6       42.34       43.93      1.76 o 
   4   7   6       23.12       24.52      0.82 o 
   5   7   6       54.31       52.54      0.79 o 
   6   7   6       46.53       44.60      0.86 o 
   7   7   6       71.14       74.36      1.87 o 
   8   7   6       40.33       45.14      1.44 o 
   9   7   6      129.88      121.25      1.71 o 
  10   7   6       10.63       11.47      1.05 o 
  11   7   6      163.33      159.48      2.04 o 
  12   7   6      394.13      370.64      3.33 o 
  13   7   6       80.58       70.42      1.89 o 
  14   7   6      124.10      125.29      2.49 o 
  15   7   6       17.92       22.01      1.14 o 
  16   7   6        0.04       -0.45      0.96 o 
  17   7   6      272.90      299.39      3.60 o 
  18   7   6      106.83      109.76      2.38 o 
  19   7   6      451.06      468.93      4.37 o 
  20   7   6       35.67       30.68      1.62 o 
  21   7   6        4.40        3.27      1.45 o 
   0   8   6       68.61       68.99      2.05 o 
   1   8   6      485.97      494.20      3.95 o 
   2   8   6      244.75      258.59      3.82 o 
   3   8   6      159.26      165.02      1.49 o 
   4   8   6      277.39      269.04      2.22 o 
   5   8   6      210.42      203.02      1.65 o 
   6   8   6      219.43      196.49      1.44 o 
   7   8   6        1.29        0.50      0.89 o 
   8   8   6       73.19       73.72      1.70 o 
   9   8   6      142.15      127.53      2.06 o 
  10   8   6       27.80       32.77      1.24 o 
  11   8   6        5.46        7.17      1.17 o 
  12   8   6       33.08       37.72      1.39 o 
  13   8   6       19.45       21.58      1.57 o 
  14   8   6       25.16       32.38      1.60 o 
  15   8   6       11.34       10.50      1.17 o 
  16   8   6      149.20      147.16      2.71 o 
  17   8   6       52.30       60.50      1.98 o 
  18   8   6       37.90       42.42      3.86 o 
  19   8   6       24.29       23.28      1.57 o 
   0   9   6      272.35      294.14      3.85 o 
   1   9   6       99.71      107.86      1.66 o 
   2   9   6       12.90       13.00      0.98 o 
   3   9   6      189.14      202.09      2.20 o 
   4   9   6       36.58       34.84      1.06 o 
   5   9   6       21.39       26.70      0.92 o 
   6   9   6        1.66        1.82      0.69 o 
   7   9   6      106.69      115.47      1.65 o 
   8   9   6       34.28       38.66      1.34 o 
   9   9   6      185.80      188.47      2.23 o 
  10   9   6       65.06       62.83      1.47 o 
  11   9   6       97.16      102.01      1.66 o 
  12   9   6      127.49      146.68      1.75 o 
  13   9   6      103.17      112.52      2.14 o 
  14   9   6        6.43        4.02      1.37 o 
  15   9   6       21.66       18.07      1.90 o 
  16   9   6        9.57       10.29      1.50 o 
   0  10   6      521.53      539.21      9.52 o 
   1  10   6       25.25       40.02      2.41 o 
   2  10   6      134.44      133.13      1.85 o 
   3  10   6        9.31       11.26      0.87 o 
   4  10   6        3.44        3.88      1.03 o 
   5  10   6       18.09       17.34      1.26 o 
   6  10   6       64.39       73.75      1.60 o 
   7  10   6       14.45       14.09      1.15 o 
   8  10   6        1.87        2.80      0.92 o 
   9  10   6      183.02      180.55      2.58 o 
  10  10   6       53.82       61.99      1.55 o 
  11  10   6       90.96       87.23      1.89 o 
  12  10   6       59.94       55.32      1.37 o 
  13  10   6       61.49       67.30      2.43 o 
   0  11   6      422.08      432.86      7.21 o 
   1  11   6        0.87        0.57      0.78 o 
   2  11   6       94.00       98.60      2.16 o 
   3  11   6       19.40       19.25      1.17 o 
   4  11   6       57.77       59.76      1.28 o 
   5  11   6        6.17        6.99      1.12 o 
   6  11   6        9.68        9.86      1.39 o 
   7  11   6      102.57       94.91      1.85 o 
   2   0   7      219.62      215.33      3.60 o 
   4   0   7     1892.51     1974.21     19.43 o 
   6   0   7      223.08      225.40      2.96 o 
   8   0   7      778.88      803.68      7.76 o 
  10   0   7      548.42      558.42      3.89 o 
  12   0   7      184.96      192.68      2.66 o 
  14   0   7      662.34      680.26      7.06 o 
  16   0   7     1057.18     1107.06     10.12 o 
  18   0   7       88.91       92.70      1.94 o 
  20   0   7      293.69      304.04      3.33 o 
  22   0   7      131.00      135.79      2.27 o 
  24   0   7       24.84       25.92      2.65 o 
   1   1   7       90.94       88.94      1.53 o 
   2   1   7       26.17       25.46      0.91 o 
   3   1   7       24.56       29.39      3.45 o 
   4   1   7       26.54       29.47      1.00 o 
   5   1   7      187.63      183.08      1.68 o 
   6   1   7       12.81       13.18      1.38 o 
   7   1   7       51.32       52.99      0.89 o 
   8   1   7       84.64       85.15      0.99 o 
   9   1   7      133.48      143.14      1.51 o 
  10   1   7       65.88       63.09      1.08 o 
  11   1   7       14.79       16.03      0.52 o 
  12   1   7      179.39      170.22      1.78 o 
  13   1   7      135.65      142.96      1.67 o 
  14   1   7      157.60      151.58      1.64 o 
  15   1   7      527.84      554.65      3.80 o 
  16   1   7      295.19      277.67      2.50 o 
  17   1   7      526.42      515.26      3.70 o 
  18   1   7      105.42      104.52      1.27 o 
  19   1   7      197.16      197.56      1.95 o 
  20   1   7       82.23       80.02      1.30 o 
  21   1   7      260.23      275.02      2.92 o 
  22   1   7       24.11       31.16      1.29 o 
  23   1   7        5.70        6.03      1.04 o 
  24   1   7       43.94       41.47      1.42 o 
   1   2   7      152.85      161.84      1.91 o 
   2   2   7      201.95      199.92      1.77 o 
   3   2   7      300.80      312.15      2.33 o 
   4   2   7      100.64      120.12      3.09 o 
   5   2   7     1235.94     1255.46      7.49 o 
   6   2   7      610.34      628.79      3.98 o 
   7   2   7      181.77      176.09      1.52 o 
   8   2   7       89.13       88.18      1.06 o 
   9   2   7      431.80      402.87      2.62 o 
  10   2   7       49.74       48.27      1.22 o 
  11   2   7       93.73       83.17      0.98 o 
  12   2   7       61.73       62.50      0.83 o 
  13   2   7      292.87      292.26      2.07 o 
  14   2   7       67.44       68.46      1.08 o 
  15   2   7       62.20       62.62      1.06 o 
  16   2   7      674.73      684.35      4.26 o 
  17   2   7      148.45      151.08      3.17 o 
  18   2   7      186.96      190.94      2.64 o 
  19   2   7        0.18        1.35      0.98 o 
  20   2   7      217.40      225.22      2.65 o 
  21   2   7       10.73        9.82      1.46 o 
  22   2   7      152.10      160.26      2.41 o 
  23   2   7       60.64       61.35      1.87 o 
  24   2   7       28.46       31.30      1.60 o 
   1   3   7      620.98      622.02      3.33 o 
   2   3   7       58.07       58.50      0.98 o 
   3   3   7       78.69       72.65      1.01 o 
   4   3   7      772.62      762.86      4.28 o 
   5   3   7      306.12      322.39      2.26 o 
   6   3   7      194.56      184.32      1.70 o 
   7   3   7      637.40      651.62      4.02 o 
   8   3   7       17.31       19.58      0.77 o 
   9   3   7       71.07       75.69      0.86 o 
  10   3   7       91.19       86.98      0.99 o 
  11   3   7       82.06       84.55      1.13 o 
  12   3   7      166.30      172.25      1.52 o 
  13   3   7       70.33       71.32      0.93 o 
  14   3   7      115.56      104.98      1.20 o 
  15   3   7       56.08       53.61      1.15 o 
  16   3   7      202.05      179.03      2.41 o 
  17   3   7      503.69      504.26      4.32 o 
  18   3   7      299.49      305.76      3.55 o 
  19   3   7      122.20      122.17      2.49 o 
  20   3   7      541.91      533.42      4.85 o 
  21   3   7      303.57      298.32      3.82 o 
  22   3   7        3.23        5.43      1.17 o 
  23   3   7       19.65       22.80      1.58 o 
   1   4   7     1277.36     1299.59      6.90 o 
   2   4   7      416.96      420.90      3.28 o 
   3   4   7      463.96      459.12      2.79 o 
   4   4   7      515.31      502.83      2.89 o 
   5   4   7      327.16      329.93      2.22 o 
   6   4   7      198.27      213.67      1.66 o 
   7   4   7      206.86      191.38      1.50 o 
   8   4   7      117.91      109.27      1.36 o 
   9   4   7      508.15      466.98      3.12 o 
  10   4   7       35.00       36.75      0.80 o 
  11   4   7       19.44       18.27      0.75 o 
  12   4   7      178.42      181.13      1.34 o 
  13   4   7       32.16       33.64      1.15 o 
  14   4   7      174.32      171.68      2.03 o 
  15   4   7      115.22      109.94      1.57 o 
  16   4   7        0.24        0.42      0.85 o 
  17   4   7      248.61      252.40      3.77 o 
  18   4   7        1.43        1.39      1.36 o 
  19   4   7       79.04       83.38      2.16 o 
  20   4   7       26.15       24.95      1.72 o 
  21   4   7       15.13       14.69      1.32 o 
  22   4   7       56.54       55.99      1.85 o 
   1   5   7       32.02       32.96      1.09 o 
   2   5   7      214.16      209.84      1.77 o 
   3   5   7      419.20      412.57      2.60 o 
   4   5   7       25.16       23.15      0.83 o 
   5   5   7      130.77      128.01      1.42 o 
   6   5   7      406.41      393.78      2.33 o 
   7   5   7        7.81       10.29      0.63 o 
   8   5   7       90.51      100.00      1.00 o 
   9   5   7      181.03      187.24      1.38 o 
  10   5   7       36.21       34.38      1.46 o 
  11   5   7       63.68       63.14      1.69 o 
  12   5   7       76.69       76.65      1.72 o 
  13   5   7        2.04        2.75      0.94 o 
  14   5   7      110.81      100.21      1.80 o 
  15   5   7      507.00      509.56      4.25 o 
  16   5   7      106.88      106.05      1.95 o 
  17   5   7      321.64      335.23      4.55 o 
  18   5   7      199.81      215.28      3.69 o 
  19   5   7       16.48       17.60      1.81 o 
  20   5   7      303.61      327.94      3.90 o 
  21   5   7      198.96      196.31      3.09 o 
   1   6   7      770.71      772.24      4.52 o 
   2   6   7      138.91      134.12      1.33 o 
   3   6   7      245.72      253.70      1.90 o 
   4   6   7      213.44      223.20      1.78 o 
   5   6   7       60.20       65.42      0.89 o 
   6   6   7      115.74      104.05      1.17 o 
   7   6   7      205.25      208.67      1.61 o 
   8   6   7      118.51      113.02      0.96 o 
   9   6   7       70.95       65.86      1.58 o 
  10   6   7       95.89       94.61      2.00 o 
  11   6   7      117.90      107.56      2.18 o 
  12   6   7      225.47      213.38      3.75 o 
  13   6   7       48.71       45.93      1.71 o 
  14   6   7       25.70       22.98      0.91 o 
  15   6   7       37.96       41.76      1.49 o 
  16   6   7        9.12        7.98      1.06 o 
  17   6   7       16.54       17.76      1.20 o 
  18   6   7       39.11       44.28      2.33 o 
  19   6   7       64.26       68.04      2.79 o 
  20   6   7       22.97       18.22      1.86 o 
   1   7   7       82.11       80.15      1.04 o 
   2   7   7       35.99       38.20      0.99 o 
   3   7   7      205.19      205.78      1.83 o 
   4   7   7      150.78      145.72      1.47 o 
   5   7   7      155.18      150.59      1.65 o 
   6   7   7        3.72        2.88      0.64 o 
   7   7   7        6.98        6.43      0.99 o 
   8   7   7      182.60      182.21      3.01 o 
   9   7   7       13.11       14.01      1.16 o 
  10   7   7        5.10        6.74      1.13 o 
  11   7   7      242.64      240.00      2.75 o 
  12   7   7       51.59       41.58      1.78 o 
  13   7   7       54.43       48.27      1.59 o 
  14   7   7      182.75      195.34      2.63 o 
  15   7   7       84.90       90.71      2.29 o 
  16   7   7        7.26        7.30      1.14 o 
  17   7   7       54.45       59.41      1.82 o 
  18   7   7       36.44       39.62      2.16 o 
   1   8   7      517.94      523.16      3.86 o 
   2   8   7       34.42       35.24      0.98 o 
   3   8   7      245.66      230.25      1.99 o 
   4   8   7       15.23       13.83      0.98 o 
   5   8   7      206.57      204.40      2.30 o 
   6   8   7       35.45       37.04      1.24 o 
   7   8   7       82.87       91.51      2.06 o 
   8   8   7      157.26      149.09      2.41 o 
   9   8   7       31.90       31.00      1.56 o 
  10   8   7       64.55       58.76      1.87 o 
  11   8   7       67.76       78.30      1.79 o 
  12   8   7        4.87        4.99      1.04 o 
  13   8   7        9.11        8.36      1.25 o 
  14   8   7      108.73      112.30      2.31 o 
  15   8   7       26.81       25.18      1.62 o 
  16   8   7      138.85      139.06      3.69 o 
   1   9   7       13.15       12.17      0.79 o 
   2   9   7        1.82        1.29      0.79 o 
   3   9   7      126.29      127.39      2.27 o 
   4   9   7        7.54        5.91      1.00 o 
   5   9   7       67.72       70.20      1.80 o 
   6   9   7       35.52       30.37      1.49 o 
   7   9   7       17.93       14.93      1.55 o 
   8   9   7      203.22      215.70      2.99 o 
   9   9   7      130.14      127.20      2.49 o 
  10   9   7      103.16      117.47      2.33 o 
  11   9   7      162.06      162.91      3.41 o 
  12   9   7       56.35       57.88      2.21 o 
   1  10   7        3.28        3.22      0.77 o 
   2  10   7       77.89       75.42      3.05 o 
   3  10   7       35.75       33.67      1.43 o 
   4  10   7        5.19        5.86      0.92 o 
   5  10   7        8.82       13.04      1.50 o 
   6  10   7       24.66       24.33      1.44 o 
   7  10   7        2.82        3.09      1.18 o 
   0   0   8      376.98      351.69      9.02 o 
   2   0   8     1070.50     1069.84     14.26 o 
   4   0   8      167.32      160.20      3.52 o 
   6   0   8      571.04      569.84      6.12 o 
   8   0   8      159.27      162.67      2.43 o 
  10   0   8       22.48       24.53      0.65 o 
  12   0   8      149.15      145.56      2.29 o 
  14   0   8       82.91       81.73      2.17 o 
  16   0   8      884.12      913.77      8.77 o 
  18   0   8      283.32      277.64      3.03 o 
  20   0   8       62.08       63.73      2.12 o 
   0   1   8       60.53       62.85      2.31 o 
   1   1   8       31.19       32.75      1.49 o 
   2   1   8       16.03       18.68      1.01 o 
   3   1   8        5.62        6.13      0.84 o 
   4   1   8       70.62       76.19      1.41 o 
   5   1   8       51.81       47.82      1.05 o 
   6   1   8       79.03       73.98      1.40 o 
   7   1   8       41.90       40.08      1.00 o 
   8   1   8       17.71       16.11      0.89 o 
   9   1   8      117.61      119.15      1.38 o 
  10   1   8       75.98       77.28      0.82 o 
  11   1   8       44.30       44.73      0.81 o 
  12   1   8       27.61       28.90      0.99 o 
  13   1   8       87.36       84.31      1.52 o 
  14   1   8      115.14      120.82      1.67 o 
  15   1   8      514.26      508.45      3.79 o 
  16   1   8       35.41       31.13      1.04 o 
  17   1   8      479.57      467.20      3.51 o 
  18   1   8      110.36      107.15      1.87 o 
  19   1   8       86.64       91.66      1.81 o 
  20   1   8        3.35        2.44      0.80 o 
  21   1   8        2.09        2.20      1.01 o 
   0   2   8       63.88       67.00      1.45 o 
   1   2   8      185.46      177.91      1.94 o 
   2   2   8       29.59       35.86      3.74 o 
   3   2   8     1854.98     1898.26     15.92 o 
   4   2   8       61.86       61.87      2.80 o 
   5   2   8      316.78      318.88      2.66 o 
   6   2   8      236.41      227.45      2.03 o 
   7   2   8       27.69       28.97      1.68 o 
   8   2   8       23.42       23.99      0.73 o 
   9   2   8        7.09        9.58      0.58 o 
  10   2   8       67.76       67.02      1.49 o 
  11   2   8       60.83       56.06      1.03 o 
  12   2   8       21.39       18.34      0.75 o 
  13   2   8      266.99      278.40      2.77 o 
  14   2   8      401.84      416.04      3.46 o 
  15   2   8        2.81        3.69      0.89 o 
  16   2   8       20.38       22.23      1.36 o 
  17   2   8      299.50      306.08      4.77 o 
  18   2   8      115.93      116.11      3.89 o 
  19   2   8      164.76      166.78      2.79 o 
  20   2   8        8.16        7.95      1.30 o 
  21   2   8       46.81       50.08      1.69 o 
   0   3   8       62.54       54.54      1.44 o 
   1   3   8       40.39       39.62      0.85 o 
   2   3   8       38.40       35.43      0.93 o 
   3   3   8      127.38      119.57      1.23 o 
   4   3   8      305.67      314.97      2.50 o 
   5   3   8      330.28      338.01      2.39 o 
   6   3   8      116.24      111.29      1.18 o 
   7   3   8       31.04       31.01      0.93 o 
   8   3   8      207.69      205.30      1.93 o 
   9   3   8       58.33       54.40      0.86 o 
  10   3   8       58.80       55.11      1.32 o 
  11   3   8      123.08      122.10      1.48 o 
  12   3   8       19.74       18.79      0.74 o 
  13   3   8      108.91      100.19      1.54 o 
  14   3   8      142.20      136.81      2.31 o 
  15   3   8       24.42       25.24      1.81 o 
  16   3   8       65.14       72.37      1.83 o 
  17   3   8      362.70      375.01      6.60 o 
  18   3   8      103.29      100.38      2.54 o 
  19   3   8      142.51      140.86      2.35 o 
  20   3   8       62.51       57.86      1.59 o 
   0   4   8       99.99       97.40      1.96 o 
   1   4   8       43.75       44.82      0.93 o 
   2   4   8      114.97      113.07      1.24 o 
   3   4   8      262.30      268.39      2.10 o 
   4   4   8      207.18      206.82      1.85 o 
   5   4   8      770.26      747.18      4.33 o 
   6   4   8      162.33      152.49      1.52 o 
   7   4   8       19.84       19.33      0.75 o 
   8   4   8      379.93      364.55      2.40 o 
   9   4   8      128.47      128.79      1.22 o 
  10   4   8       35.44       36.08      0.75 o 
  11   4   8      149.40      141.23      1.78 o 
  12   4   8      265.28      257.74      2.33 o 
  13   4   8       76.39       79.74      1.57 o 
  14   4   8      101.12      106.33      2.31 o 
  15   4   8      271.60      266.25      4.07 o 
  16   4   8      143.85      156.37      3.52 o 
  17   4   8      126.55      131.13      2.46 o 
  18   4   8      118.03      116.01      2.60 o 
  19   4   8       10.89       11.21      1.61 o 
   0   5   8       33.18       33.66      1.29 o 
   1   5   8        5.11        5.17      0.53 o 
   2   5   8       73.41       72.79      0.99 o 
   3   5   8       79.12       86.54      1.11 o 
   4   5   8        5.96        7.06      0.71 o 
   5   5   8       86.95       85.69      1.15 o 
   6   5   8       14.73       14.27      0.69 o 
   7   5   8       14.43       13.96      0.69 o 
   8   5   8      117.41      121.48      1.29 o 
   9   5   8       44.15       45.26      1.42 o 
  10   5   8       24.47       25.43      1.15 o 
  11   5   8       42.65       38.78      1.27 o 
  12   5   8       27.57       23.09      1.29 o 
  13   5   8       34.09       32.87      1.32 o 
  14   5   8       74.74       69.17      3.84 o 
  15   5   8       75.98       76.85      2.20 o 
  16   5   8       21.86       22.08      1.72 o 
  17   5   8      213.78      218.53      3.10 o 
  18   5   8       71.31       61.74      2.44 o 
   0   6   8      165.77      156.20      2.10 o 
   1   6   8      166.60      158.50      1.76 o 
   2   6   8      732.70      742.23      4.40 o 
   3   6   8       24.82       29.74      2.55 o 
   4   6   8      224.89      228.03      1.91 o 
   5   6   8      489.22      496.17      3.12 o 
   6   6   8      255.65      255.28      2.43 o 
   7   6   8      222.49      219.32      2.02 o 
   8   6   8        7.43        3.31      0.69 o 
   9   6   8       19.94       21.05      1.78 o 
  10   6   8       33.93       34.65      1.31 o 
  11   6   8       31.93       27.07      1.39 o 
  12   6   8       12.56       11.18      1.14 o 
  13   6   8       34.08       37.37      1.19 o 
  14   6   8      137.73      128.58      2.15 o 
  15   6   8       29.78       30.67      1.78 o 
  16   6   8       52.82       59.25      2.50 o 
   0   7   8      164.53      167.55      3.09 o 
   1   7   8       36.54       38.68      1.12 o 
   2   7   8       27.21       25.46      0.75 o 
   3   7   8      130.03      117.09      1.39 o 
   4   7   8       27.13       25.76      1.09 o 
   5   7   8        4.27        5.56      0.90 o 
   6   7   8       17.07       17.72      0.90 o 
   7   7   8       11.93       13.94      1.43 o 
   8   7   8       40.94       41.32      1.41 o 
   9   7   8       54.86       56.22      1.50 o 
  10   7   8       27.71       28.04      1.51 o 
  11   7   8       95.75      102.43      2.78 o 
  12   7   8      148.67      159.06      3.26 o 
  13   7   8       89.87      105.43      2.50 o 
  14   7   8       23.13       23.34      1.53 o 
   0   8   8      320.21      267.44      3.78 o 
   1   8   8      847.03      835.18      7.60 o 
   2   8   8      177.56      159.37      4.05 o 
   3   8   8       45.11       45.54      1.47 o 
   4   8   8        6.93        8.12      0.79 o 
   5   8   8      116.35      121.78      2.19 o 
   6   8   8       60.62       54.01      1.74 o 
   7   8   8      120.12      122.80      2.10 o 
   8   8   8        2.70        1.87      0.83 o 
   9   8   8       90.67      100.21      1.86 o 
  10   8   8      289.47      296.77      3.47 o 
  11   8   8       18.26       16.25      1.57 o 
   0   9   8      284.95      285.93      9.94 o 
   1   9   8       21.76       18.09      1.01 o 
   2   9   8      130.36      131.18      1.96 o 
   3   9   8       24.37       21.78      1.33 o 
   4   9   8        3.01        2.91      0.88 o 
   5   9   8       19.81       21.01      1.12 o 
   6   9   8       43.39       41.26      1.26 o 
   2   0   9      364.11      387.13      7.16 o 
   4   0   9      144.84      140.96      4.59 o 
   6   0   9      133.02      134.44      2.33 o 
   8   0   9      102.62       96.90      1.68 o 
  10   0   9      117.98      117.89      2.89 o 
  12   0   9      129.09      133.05      2.73 o 
  14   0   9      213.67      207.24      3.90 o 
  16   0   9      507.65      500.73      6.78 o 
  18   0   9       47.49       50.26      2.22 o 
   1   1   9       33.09       34.37      1.43 o 
   2   1   9       14.31       17.56      1.35 o 
   3   1   9       88.01       94.00      2.08 o 
   4   1   9      346.55      346.45      3.19 o 
   5   1   9      183.63      191.92      2.09 o 
   6   1   9      109.45      111.43      1.56 o 
   7   1   9       97.97       98.20      1.49 o 
   8   1   9       13.50       14.19      0.77 o 
   9   1   9       47.31       46.88      1.22 o 
  10   1   9        4.10        3.99      1.03 o 
  11   1   9       27.12       30.84      1.93 o 
  12   1   9       45.51       49.37      3.73 o 
  13   1   9       65.65       68.43      1.43 o 
  14   1   9      222.46      228.53      3.06 o 
  15   1   9      132.66      128.29      2.13 o 
  16   1   9      191.85      189.58      2.77 o 
  17   1   9      185.78      177.09      3.18 o 
   1   2   9      391.45      376.67      4.03 o 
   2   2   9      254.33      252.47      2.12 o 
   3   2   9      186.79      177.75      2.01 o 
   4   2   9      846.30      862.67      6.14 o 
   5   2   9       99.82       96.02      1.61 o 
   6   2   9       16.69       16.54      0.97 o 
   7   2   9      373.85      371.42      2.96 o 
   8   2   9       74.20       71.05      1.66 o 
   9   2   9       22.97       24.65      1.13 o 
  10   2   9      236.36      232.08      2.83 o 
  11   2   9        1.86        2.32      0.81 o 
  12   2   9      112.96      108.11      1.97 o 
  13   2   9        7.99        5.98      1.05 o 
  14   2   9      122.73      117.61      2.21 o 
  15   2   9      251.28      262.41      3.40 o 
  16   2   9      117.00      121.57      2.49 o 
  17   2   9      191.38      185.60      3.47 o 
   1   3   9       98.61       95.48      1.26 o 
   2   3   9      255.60      259.37      2.36 o 
   3   3   9      415.87      428.66      3.08 o 
   4   3   9       59.06       64.70      1.26 o 
   5   3   9       25.98       24.69      1.00 o 
   6   3   9       10.45        9.73      0.63 o 
   7   3   9      105.35      102.93      2.80 o 
   8   3   9       19.02       20.36      1.50 o 
   9   3   9      129.02      127.10      1.67 o 
  10   3   9       59.70       57.99      2.27 o 
  11   3   9        9.44        8.82      1.26 o 
  12   3   9       56.64       65.19      5.79 o 
  13   3   9       66.79       63.94      2.78 o 
  14   3   9       90.93       92.82      2.42 o 
  15   3   9       26.35       21.11      2.50 o 
  16   3   9      180.41      170.82      2.42 o 
   1   4   9       88.37       91.73      1.43 o 
   2   4   9      392.61      403.77      2.82 o 
   3   4   9       36.90       36.75      1.15 o 
   4   4   9      122.78      129.48      1.42 o 
   5   4   9      185.25      190.59      1.66 o 
   6   4   9      170.26      177.82      1.62 o 
   7   4   9       94.75       88.13      1.45 o 
   8   4   9       23.92       25.03      0.80 o 
   9   4   9      235.78      220.40      3.67 o 
  10   4   9      125.22      123.94      2.71 o 
  11   4   9       31.84       32.62      2.02 o 
  12   4   9       39.18       37.33      1.73 o 
  13   4   9        5.42        5.46      1.35 o 
  14   4   9       62.30       61.69      2.01 o 
  15   4   9      151.84      166.33      3.19 o 
   1   5   9       59.33       56.34      1.15 o 
   2   5   9      122.02      131.65      1.42 o 
   3   5   9       94.54       98.47      1.60 o 
   4   5   9       32.44       32.74      1.01 o 
   5   5   9      123.39      125.79      1.53 o 
   6   5   9        5.94        4.50      0.70 o 
   7   5   9      215.67      217.25      3.57 o 
   8   5   9      109.35      113.82      2.87 o 
   9   5   9        0.22        1.15      0.83 o 
  10   5   9       44.88       48.10      2.66 o 
  11   5   9       11.96       16.69      1.31 o 
  12   5   9       25.63       27.10      2.08 o 
  13   5   9        5.86        5.23      1.67 o 
   1   6   9       74.01       81.56      1.32 o 
   2   6   9      122.33      119.03      1.51 o 
   3   6   9       14.78       13.71      0.74 o 
   4   6   9        6.58        4.42      0.84 o 
   5   6   9       12.80       11.02      1.00 o 
   6   6   9       46.08       48.83      2.01 o 
   7   6   9       52.32       45.29      2.35 o 
   8   6   9       96.41       94.57      1.98 o 
   9   6   9       20.93       19.42      1.02 o 
  10   6   9       31.29       32.46      3.06 o 
  11   6   9      118.73      122.93      4.40 o 
   1   7   9       95.36       93.06      1.38 o 
   2   7   9        9.28        7.84      0.85 o 
   3   7   9       13.39       11.02      0.90 o 
   4   7   9       12.00        8.99      0.81 o 
   5   7   9        3.76        2.27      0.84 o 
   6   7   9       10.98       11.42      1.30 o 
   7   7   9       14.52       17.79      1.11 o 
   8   7   9       75.61       77.91      1.68 o 
   0   0  10       75.06       71.63      3.75 o 
   2   0  10      146.03      146.91      4.03 o 
   4   0  10      745.16      731.90      8.56 o 
   6   0  10      332.24      321.54      7.04 o 
   8   0  10       40.94       37.88      2.39 o 
  10   0  10       61.40       73.63      2.89 o 
  12   0  10       75.07       75.12      2.92 o 
   0   1  10      665.51      664.19     11.28 o 
   1   1  10        0.30        0.08      1.07 o 
   2   1  10      195.75      189.95      3.13 o 
   3   1  10      136.81      140.41      2.50 o 
   4   1  10       54.95       49.72      1.44 o 
   5   1  10      319.12      319.54      3.89 o 
   6   1  10        2.55        1.31      1.26 o 
   7   1  10       10.36        9.98      1.10 o 
   8   1  10       22.35       24.36      1.37 o 
   9   1  10       35.65       37.37      1.50 o 
  10   1  10       34.71       35.43      1.28 o 
  11   1  10       34.12       35.71      2.54 o 
  12   1  10        9.02        7.72      1.12 o 
   0   2  10      285.37      279.75      3.82 o 
   1   2  10       92.99       99.34      1.96 o 
   2   2  10      107.45      105.00      2.04 o 
   3   2  10       45.09       41.77      2.04 o 
   4   2  10       16.58       19.59      1.06 o 
   5   2  10      242.92      231.26      2.65 o 
   6   2  10      120.05      114.58      2.60 o 
   7   2  10      110.36      109.03      2.40 o 
   8   2  10       18.52       18.54      1.54 o 
   9   2  10       45.04       47.95      1.47 o 
  10   2  10      139.45      130.50      2.20 o 
  11   2  10       93.89       96.93      2.13 o 
  12   2  10        7.38        4.56      1.87 o 
   0   3  10        3.61        3.44      1.69 o 
   1   3  10        4.15        4.90      0.82 o 
   2   3  10       17.44       17.11      1.09 o 
   3   3  10       20.04       20.64      1.14 o 
   4   3  10       17.33       16.58      1.33 o 
   5   3  10      124.40      134.58      2.08 o 
   6   3  10       19.45       21.09      1.09 o 
   7   3  10       21.93       21.78      1.33 o 
   8   3  10       57.78       54.87      1.48 o 
   9   3  10       18.02       18.02      1.91 o 
  10   3  10       59.43       58.89      2.13 o 
   0   4  10       35.06       40.18      1.53 o 
   1   4  10       92.40       90.05      1.72 o 
   2   4  10       35.11       34.63      1.34 o 
   3   4  10       92.60       86.24      1.63 o 
   4   4  10      250.93      248.35      2.53 o 
   5   4  10       13.95       13.19      0.91 o 
   6   4  10      162.40      162.54      2.69 o 
   7   4  10      100.12       97.06      2.50 o 
   8   4  10       47.38       45.11      1.78 o 
   9   4  10       11.35       11.10      2.21 o 
   0   5  10       62.43       64.13      1.81 o 
   1   5  10       12.38       12.80      0.84 o 
   2   5  10        7.23        6.64      0.66 o 
   3   5  10        2.74        2.40      0.70 o 
   4   5  10       35.99       31.63      1.80 o 
   5   5  10        6.26        4.12      1.65 o 
                                                 
